# Supplementary material for: A quality improvement study on the relationship between intranasal povidone-iodine and anesthesia and the nasal microbiota of surgery patients
Source: PLoS One. 2022 Dec 9;17(12):e0278699. doi: 10.1371/journal.pone.0278699 (PMC9733847; doi:10.1371/journal.pone.0278699)
Supplement: S1 Table — (XLSX) [file pone.0278699.s002.xlsx]

## Sheet: PI and control samples list
S1 Table. A table of samples, their coverage, read counts, alpha diversity metrics, and metadata
Povidone-iodine group ID	post-decontam_nseqs_pre-norm	decontam_sobs	decontam_goods_coverage_pre-norm	decontam_goods_coverage_norm	nseqs_norm	bergerparker	chao	shannon	simpson	invsimpson	treatment	trtprepost	sample_control	unpaired	paired/unpaired
PV1	14972	220	0.997128	0.915816	392	0.125	123.2	4.14472	0.028081	35.6115	povidone-iodine	PREpi	sample	NA	paired
PV2	13837	355	0.996386	0.712366	372	0.174731	458.056	4.03195	0.046721	21.4038	povidone-iodine	PREpi	sample	NA	paired
PV4	23691	345	0.994555	0.953368	386	0.292746	76.25	2.49902	0.142628	7.01123	povidone-iodine	PREpi	sample	NA	paired
PV5	39531	381	0.996458	0.963918	388	0.402062	67.5	1.65594	0.270239	3.70043	povidone-iodine	POSTpi	sample	NA	paired
PV6	18695	249	0.997539	0.967655	371	0.450135	38	1.65108	0.31532	3.17138	povidone-iodine	POSTpi	sample	NA	paired
PV7	18668	252	0.997429	0.970899	378	0.939153	30.75	0.391634	0.881984	1.13381	povidone-iodine	POSTpi	sample	NA	paired
PV8	22405	130	0.997634	0.984615	390	0.935897	17.5	0.337707	0.877002	1.14025	povidone-iodine	PREpi	sample	NA	paired
PV9	26127	176	0.997857	0.924242	396	0.161616	138	2.91101	0.080527	12.4182	povidone-iodine	POSTpi	sample	NA	paired
PV12	400	59	0.8975	0.8975	400	0.45	176.143	2.28787	0.235501	4.24626	povidone-iodine	PREpi	sample	NA	paired
PV14	985	90	0.947208	0.944591	379	0.511873	64.25	1.69075	0.342449	2.92014	povidone-iodine	POSTpi	sample	NA	paired
PV15	12967	238	0.991131	0.979003	381	0.370079	32	1.894	0.207114	4.82825	povidone-iodine	PREpi	sample	NA	paired
PV16	9997	152	0.994198	0.953846	390	0.612821	58.5	1.59796	0.398893	2.50694	povidone-iodine	POSTpi	sample	NA	paired
PV17	4691	131	0.982946	0.971576	387	0.739018	30	0.941283	0.577754	1.73084	povidone-iodine	POSTpi	sample	NA	paired
PV18	444	143	0.804054	0.792857	420	0.121429	286.885	4.19578	0.03197	31.2798	povidone-iodine	POSTpi	sample	NA	paired
PV19	16786	75	0.997438	0.992462	398	0.886935	7.5	0.409053	0.796286	1.25583	povidone-iodine	POSTpi	sample	NA	paired
PV20	12152	177	0.995145	0.96144	389	0.514139	50	1.76821	0.308218	3.24445	povidone-iodine	PREpi	sample	NA	paired
PV21	8672	214	0.996887	0.856061	396	0.108586	169	4.31675	0.023347	42.8313	povidone-iodine	POSTpi	sample	NA	paired
PV23	1170	77	0.960684	0.951031	388	0.512887	88	1.78197	0.303977	3.28972	povidone-iodine	POSTpi	sample	NA	paired
PV24	2636	149	0.978376	0.924479	384	0.221354	91.8333	2.9304	0.096783	10.3324	povidone-iodine	POSTpi	sample	NA	paired
PV28	772	262	0.800518	0.590062	483	0.057971	789.108	5.07332	0.010721	93.2716	povidone-iodine	POSTpi	sample	NA	paired
PV29	679	220	0.832106	0.641084	443	0.072235	638.7	4.85821	0.01382	72.3599	povidone-iodine	POSTpi	sample	NA	paired
PV30	669	239	0.804185	0.597285	442	0.056561	731.281	5.02644	0.010035	99.6534	povidone-iodine	POSTpi	sample	NA	paired
PV36	877	170	0.885975	0.864407	354	0.330508	352	2.87805	0.137258	7.28556	povidone-iodine	PREpi	sample	NA	paired
PV37	10792	94	0.994718	0.997455	393	0.974555	4	0.142538	0.949901	1.05274	povidone-iodine	PREpi	sample	NA	paired
PV40	531	100	0.86629	0.832151	423	0.349882	224.25	2.84437	0.16535	6.04777	povidone-iodine	POSTpi	sample	NA	paired
PV41	10926	305	0.988651	0.944591	379	0.680739	61.0909	1.60637	0.470844	2.12385	povidone-iodine	PREpi	sample	NA	paired
PV42	2820	121	0.98156	0.955844	385	0.454545	48.6	1.89023	0.267248	3.74184	povidone-iodine	PREpi	sample	NA	paired
PV43	15165	79	0.997165	0.997475	396	0.974747	5	0.15015	0.950198	1.05241	povidone-iodine	PREpi	sample	NA	paired
PV44	4309	108	0.989789	0.966667	390	0.469231	41.8	2.0947	0.250676	3.98922	povidone-iodine	PREpi	sample	NA	paired
PV45	708	101	0.940678	0.842105	418	0.339713	235.062	3.21407	0.129691	7.71061	povidone-iodine	POSTpi	sample	NA	paired
PV46	14173	102	0.996119	0.992366	393	0.508906	10	0.960987	0.438178	2.28218	povidone-iodine	PREpi	sample	NA	paired
PV49	2280	102	0.98114	0.946429	392	0.318878	84	2.69761	0.142453	7.01988	povidone-iodine	POSTpi	sample	NA	paired
PV50	12828	97	0.996414	1	393	0.585242	7	1.11228	0.416355	2.4018	povidone-iodine	PREpi	sample	NA	paired
PV51	54683	108	0.998958	0.997487	398	0.856784	5	0.46658	0.750579	1.33231	povidone-iodine	PREpi	sample	NA	paired
PV52	26591	57	0.999624	0.969697	396	0.608586	48	1.63293	0.387904	2.57796	povidone-iodine	POSTpi	sample	NA	paired
PV53	13315	167	0.994818	0.968912	386	0.564767	44	1.54188	0.362277	2.76032	povidone-iodine	PREpi	sample	NA	paired
PV54	3373	215	0.987845	0.832061	393	0.091603	190.472	4.44233	0.023057	43.3716	povidone-iodine	POSTpi	sample	NA	paired
PV55	634	77	0.936909	0.86618	411	0.467153	324.5	2.50497	0.239131	4.1818	povidone-iodine	POSTpi	sample	NA	paired
PV56	2204	97	0.978221	0.958333	384	0.442708	51	1.78171	0.288797	3.46264	povidone-iodine	PREpi	sample	NA	paired
PV59	2792	71	0.988539	0.974425	391	0.319693	35	2.0023	0.204013	4.90164	povidone-iodine	PREpi	sample	NA	paired
PV61	3029	83	0.986794	0.966752	391	0.736573	49	1.13301	0.558279	1.79122	povidone-iodine	POSTpi	sample	NA	paired
PV62	6020	103	0.995847	0.956186	388	0.543814	63	1.60844	0.350182	2.85565	povidone-iodine	PREpi	sample	NA	paired
PV63	8868	211	0.991204	0.957784	379	0.311346	158	2.41581	0.155282	6.4399	povidone-iodine	PREpi	sample	NA	paired
PV64	6894	91	0.996374	0.9425	400	0.365	160.5	1.78614	0.269311	3.71318	povidone-iodine	PREpi	sample	NA	paired
PV67	657	91	0.922374	0.847826	414	0.236715	268.545	3.0955	0.106584	9.38224	povidone-iodine	POSTpi	sample	NA	paired
PV68	4558	108	0.990566	0.943734	391	0.675192	80.2	1.48639	0.467309	2.13991	povidone-iodine	PREpi	sample	NA	paired
PV69	4585	34	0.996074	0.992424	396	0.914141	8	0.363901	0.839969	1.19052	povidone-iodine	POSTpi	sample	NA	paired
PV71	6198	181	0.994514	0.895288	382	0.54712	248	1.93796	0.327933	3.04941	povidone-iodine	PREpi	sample	NA	paired
PV72	1752	90	0.979452	0.969309	391	0.30179	54	2.85909	0.119706	8.35379	povidone-iodine	POSTpi	sample	NA	paired
PV73	27691	185	0.997942	0.920308	389	0.303342	96.2727	2.38784	0.173111	5.77664	povidone-iodine	POSTpi	sample	NA	paired
PV74	405	75	0.888889	0.88806	402	0.278607	174	2.94371	0.122381	8.17123	povidone-iodine	POSTpi	sample	NA	paired
PV75	415	73	0.874699	0.870968	403	0.220844	294	2.7517	0.125242	7.98452	povidone-iodine	PREpi	sample	NA	paired
PV77	3113	197	0.987472	0.808081	396	0.15404	231.786	3.90241	0.052602	19.0107	povidone-iodine	PREpi	sample	NA	paired
PV81	483	165	0.772257	0.739336	422	0.234597	318.718	3.9714	0.074343	13.4511	povidone-iodine	POSTpi	sample	NA	paired
PV82	3015	156	0.970149	0.973615	379	0.844327	26.5	0.738755	0.71927	1.3903	povidone-iodine	PREpi	sample	NA	paired
PV83	454	60	0.927313	0.919315	409	0.630807	95.2	1.91559	0.406947	2.45732	povidone-iodine	PREpi	sample	NA	paired
PV84	792	78	0.944444	0.866197	426	0.561033	223.091	2.26255	0.323855	3.0878	povidone-iodine	POSTpi	sample	NA	paired
PV86	20845	116	0.998225	0.974619	394	0.401015	34	1.49337	0.322458	3.10118	povidone-iodine	POSTpi	sample	NA	paired
PV87	676	81	0.924556	0.837321	418	0.456938	334.111	2.08681	0.297764	3.35837	povidone-iodine	POSTpi	sample	NA	paired
PV88	5094	44	0.9947	1	395	0.916456	3	0.344904	0.843012	1.18622	povidone-iodine	PREpi	sample	NA	paired
PV89	704	57	0.955966	0.903382	414	0.635266	135	1.78473	0.416336	2.40191	povidone-iodine	PREpi	sample	NA	paired
PV90	1136	52	0.977113	0.954198	393	0.839695	102.5	0.86729	0.707223	1.41398	povidone-iodine	POSTpi	sample	NA	paired
PV91	7027	59	0.995731	0.992405	395	0.962025	7.5	0.202488	0.925991	1.07992	povidone-iodine	POSTpi	sample	NA	paired
PV93	9710	146	0.991967	0.994832	387	0.857881	9.25	0.633341	0.740303	1.3508	povidone-iodine	PREpi	sample	NA	paired
PV94	1306	130	0.946401	0.894602	389	0.442159	134.545	2.13471	0.267418	3.73946	povidone-iodine	POSTpi	sample	NA	paired
PV95	3476	78	0.988205	0.984576	389	0.676093	21.5	1.04476	0.506519	1.97426	povidone-iodine	POSTpi	sample	NA	paired
PV96	2032	97	0.973917	0.951031	388	0.438144	90	1.83744	0.272503	3.66968	povidone-iodine	PREpi	sample	NA	paired
PV97	10636	224	0.991632	0.94832	387	0.335917	62.1111	2.21276	0.204148	4.89841	povidone-iodine	PREpi	sample	NA	paired
PV98	2101	85	0.982865	0.956522	391	0.531969	49	1.47946	0.378818	2.63979	povidone-iodine	POSTpi	sample	NA	paired
PV99	753	99	0.920319	0.822844	429	0.333333	415.667	2.85973	0.155916	6.41372	povidone-iodine	PREpi	sample	NA	paired
PV100	1104	96	0.951993	0.935065	385	0.358442	93	2.12542	0.222714	4.49007	povidone-iodine	PREpi	sample	NA	paired
PV101	985	126	0.922843	0.916216	370	0.581081	108.125	1.96645	0.3539	2.82565	povidone-iodine	POSTpi	sample	NA	paired
PV102	2241	40	0.990629	0.977387	398	0.939698	24	0.373696	0.883156	1.1323	povidone-iodine	POSTpi	sample	NA	paired
PV103	677	142	0.939439	0.82767	412	0.126214	202.61	4.28484	0.028796	34.7276	povidone-iodine	POSTpi	sample	NA	paired
PV104	869	119	0.918297	0.920765	366	0.234973	93.1111	2.35812	0.158575	6.30617	povidone-iodine	POSTpi	sample	NA	paired
PV105	480	103	0.8625	0.840964	415	0.260241	281.75	3.29948	0.101694	9.83345	povidone-iodine	POSTpi	sample	NA	paired
PV106	1381	114	0.952209	0.92268	388	0.342784	110.143	2.30611	0.181385	5.51314	povidone-iodine	PREpi	sample	NA	paired
PV107	6208	70	0.995006	0.984772	394	0.804569	17.5	0.715113	0.662598	1.50921	povidone-iodine	PREpi	sample	NA	paired
PV108	8861	118	0.996276	0.948454	388	0.510309	83.5	1.93405	0.293388	3.40845	povidone-iodine	PREpi	sample	NA	paired
PV110	6404	82	0.993754	0.992366	393	0.366412	15.5	1.78242	0.234668	4.26134	povidone-iodine	POSTpi	sample	NA	paired
PV112	2090	398	0.902871	0.778761	339	0.265487	317.462	3.45483	0.090119	11.0965	povidone-iodine	POSTpi	sample	NA	paired
PV113	5536	497	0.957551	0.886957	345	0.492754	177.5	2.19622	0.269178	3.71502	povidone-iodine	PREpi	sample	NA	paired
PV114	24586	445	0.990848	0.947917	384	0.369792	58.1111	2.07648	0.210727	4.74548	povidone-iodine	POSTpi	sample	NA	paired
PV116	7227	336	0.973433	0.986486	370	0.667568	19.6667	1.2931	0.466857	2.14198	povidone-iodine	POSTpi	sample	NA	paired
PV117	1867	341	0.906267	0.782609	345	0.278261	315.462	3.30289	0.10428	9.58953	povidone-iodine	PREpi	sample	NA	paired
PV118	36273	486	0.99399	0.966146	384	0.591146	39.5714	1.68299	0.377883	2.64632	povidone-iodine	POSTpi	sample	NA	paired
PV119	1335	349	0.865169	0.639037	374	0.120321	864.769	4.3119	0.033591	29.77	povidone-iodine	POSTpi	sample	NA	paired
PV120	8167	522	0.96743	0.929775	356	0.514045	72.0769	2.13166	0.290267	3.4451	povidone-iodine	POSTpi	sample	NA	paired
PV121	2638	555	0.895754	0.755556	315	0.12381	271	4.02358	0.035143	28.4551	povidone-iodine	PREpi	sample	NA	paired
PV122	2358	475	0.900763	0.686813	364	0.120879	493	4.25405	0.031741	31.505	povidone-iodine	PREpi	sample	NA	paired
PV123	5083	416	0.959276	0.928775	351	0.709402	89	1.46752	0.509809	1.96152	povidone-iodine	POSTpi	sample	NA	paired
PV125	1723	366	0.89379	0.767584	327	0.287462	388	3.44332	0.097728	10.2325	povidone-iodine	PREpi	sample	NA	paired
PV126	8054	377	0.976906	0.95082	366	0.297814	57.8571	2.08859	0.203907	4.90419	povidone-iodine	PREpi	sample	NA	paired
PV127	36001	611	0.991639	0.968504	381	0.56168	52	1.31096	0.39004	2.56384	povidone-iodine	POSTpi	sample	NA	paired
PV128	1280	348	0.839063	0.717452	361	0.193906	509.929	4.08678	0.048353	20.6811	povidone-iodine	POSTpi	sample	NA	paired
PV129	2398	510	0.888657	0.725212	353	0.124646	371.8	4.13555	0.034735	28.7896	povidone-iodine	POSTpi	sample	NA	paired
PV130	2480	405	0.921371	0.848943	331	0.299094	187.083	3.31885	0.103946	9.6204	povidone-iodine	POSTpi	sample	NA	paired
PV131	2481	500	0.895607	0.79085	306	0.196078	316	3.59423	0.059316	16.8587	povidone-iodine	POSTpi	sample	NA	paired
PV132	1838	479	0.853645	0.752381	315	0.234921	250.565	3.85525	0.065878	15.1796	povidone-iodine	POSTpi	sample	NA	paired
PV133	1832	495	0.854803	0.686335	322	0.245342	357.565	3.94352	0.06929	14.432	povidone-iodine	PREpi	sample	NA	paired
PV134	1956	498	0.874744	0.650456	329	0.200608	450.955	4.18002	0.049577	20.1705	povidone-iodine	PREpi	sample	NA	paired
PV135	1854	393	0.899137	0.745665	346	0.083815	341.667	4.15131	0.026807	37.3031	povidone-iodine	PREpi	sample	NA	paired
PV136	1351	328	0.871947	0.6875	368	0.078804	659.231	4.39039	0.021739	46	povidone-iodine	PREpi	sample	NA	paired
PV137	2376	387	0.919192	0.771117	367	0.288828	326.059	3.64226	0.093224	10.7269	povidone-iodine	POSTpi	sample	NA	paired
PV138	13698	414	0.984742	0.973404	376	0.382979	45.25	2.4818	0.172667	5.79151	povidone-iodine	POSTpi	sample	NA	paired
PV139	1693	319	0.891908	0.838906	329	0.56535	226.111	2.31595	0.326081	3.06673	povidone-iodine	PREpi	sample	NA	paired
PV140	1497	457	0.835671	0.559585	386	0.072539	929.25	4.7685	0.016849	59.349	povidone-iodine	POSTpi	sample	NA	paired
PV141	2381	185	0.965561	0.882653	392	0.239796	177.5	2.96726	0.108435	9.22214	povidone-iodine	POSTpi	sample	NA	paired
PV142	1977	425	0.893778	0.75	336	0.119048	291	4.01745	0.037154	26.9154	povidone-iodine	PREpi	sample	NA	paired
PV143	28160	549	0.991903	0.941489	376	0.481383	72.875	2.05562	0.276355	3.61854	povidone-iodine	PREpi	sample	NA	paired
PV144	1606	436	0.867995	0.751678	298	0.114094	219.037	4.10187	0.032337	30.9245	povidone-iodine	POSTpi	sample	NA	paired
PV145	15306	614	0.980727	0.967213	366	0.73224	43	1.02975	0.563665	1.7741	povidone-iodine	POSTpi	sample	NA	paired
PV146	2100	550	0.863333	0.655488	328	0.198171	481.053	4.11135	0.051205	19.5295	povidone-iodine	PREpi	sample	NA	paired
PV147	6261	459	0.967737	0.898876	356	0.438202	146	2.39374	0.223991	4.46446	povidone-iodine	PREpi	sample	NA	paired
PV148	1443	360	0.866944	0.663185	383	0.088773	757.714	4.38488	0.026192	38.1801	povidone-iodine	POSTpi	sample	NA	paired
PV149	2557	488	0.903794	0.772036	329	0.264438	335.25	3.48916	0.088035	11.3592	povidone-iodine	PREpi	sample	NA	paired
PV150	5407	373	0.968189	0.898072	363	0.341598	151.143	2.28144	0.201772	4.9561	povidone-iodine	POSTpi	sample	NA	paired
PV151	4688	417	0.955205	0.888579	359	0.214485	124.714	2.91052	0.115031	8.69332	povidone-iodine	POSTpi	sample	NA	paired
PV152	7065	355	0.975655	0.951087	368	0.543478	52.125	1.67612	0.340881	2.93358	povidone-iodine	PREpi	sample	NA	paired
PV153	2071	349	0.922743	0.783934	361	0.085873	298.647	4.02635	0.032733	30.5501	povidone-iodine	PREpi	sample	NA	paired
PV154	18675	411	0.988916	0.973753	381	0.611549	62	1.15086	0.449523	2.22458	povidone-iodine	PREpi	sample	NA	paired
PV155	1196	355	0.83612	0.662921	356	0.132022	579	4.3208	0.031018	32.2398	povidone-iodine	PREpi	sample	NA	paired
PV156	1831	492	0.860732	0.680982	326	0.180982	368.167	4.18803	0.042511	23.5235	povidone-iodine	POSTpi	sample	NA	paired
PV157	1314	383	0.841705	0.650538	372	0.145161	574.286	4.45763	0.029983	33.3523	povidone-iodine	POSTpi	sample	NA	paired
PV158	5328	158	0.98536	0.979167	384	0.393229	32	1.91786	0.240712	4.15434	povidone-iodine	PREpi	sample	NA	paired
PV159	5181	167	0.982822	0.973684	380	0.739474	31	1.12741	0.559797	1.78636	povidone-iodine	PREpi	sample	NA	paired
PV160	6358	87	0.991821	0.989822	393	0.552163	12	1.09822	0.410565	2.43567	povidone-iodine	PREpi	sample	NA	paired
PV161	7812	89	0.993472	0.992386	394	0.43401	12.75	1.51789	0.280441	3.56582	povidone-iodine	PREpi	sample	NA	paired
PV162	1630	57	0.982209	0.976744	387	0.844961	29	0.758968	0.717637	1.39346	povidone-iodine	PREpi	sample	NA	paired
PV163	1472	118	0.961277	0.89196	398	0.633166	211.5	1.89679	0.409845	2.43995	povidone-iodine	PREpi	sample	NA	paired
PV164	1148	37	0.981707	0.979644	393	0.824427	23	0.752846	0.690385	1.44847	povidone-iodine	POSTpi	sample	NA	paired
PV165	14327	73	0.996929	1	396	0.858586	2	0.407522	0.756553	1.32178	povidone-iodine	PREpi	sample	NA	paired
PV166	2176	29	0.994945	0.98481	395	0.951899	17.5	0.280549	0.906406	1.10326	povidone-iodine	PREpi	sample	NA	paired
PV167	2198	33	0.993176	0.977387	398	0.922111	27	0.449786	0.85079	1.17538	povidone-iodine	POSTpi	sample	NA	paired
PV170	999	121	0.924925	0.949062	373	0.19571	59.1538	2.5907	0.124838	8.01039	povidone-iodine	PREpi	sample	NA	paired
PV171	2687	143	0.968366	0.970899	378	0.351852	40.75	2.14236	0.186154	5.37191	povidone-iodine	PREpi	sample	NA	paired
PV172	1687	85	0.970362	0.968668	383	0.751958	39.5	1.07384	0.580113	1.7238	povidone-iodine	PREpi	sample	NA	paired
PV173	4941	69	0.993726	0.982097	391	0.557545	32	1.16303	0.392157	2.55	povidone-iodine	POSTpi	sample	NA	paired
PV174	14372	87	0.99666	0.997462	394	0.865482	6	0.534326	0.755971	1.3228	povidone-iodine	PREpi	sample	NA	paired
PV177	1350	44	0.982222	0.964646	396	0.924242	42.75	0.472728	0.854392	1.17042	povidone-iodine	POSTpi	sample	NA	paired
PV178	17667	97	0.997396	0.994937	395	0.949367	6.5	0.255788	0.90223	1.10837	povidone-iodine	POSTpi	sample	NA	paired
PV179	31278	113	0.999105	0.962025	395	0.379747	50.75	2.34784	0.194011	5.15433	povidone-iodine	POSTpi	sample	NA	paired
PV182	1441	134	0.952811	0.892857	392	0.265306	144.273	2.76231	0.126077	7.93169	povidone-iodine	POSTpi	sample	NA	paired
PV183	1248	127	0.949519	0.919481	385	0.215584	115.667	3.1073	0.094778	10.551	povidone-iodine	PREpi	sample	NA	paired
PV184	2713	100	0.976778	0.984416	385	0.52987	18.75	1.37387	0.349865	2.85825	povidone-iodine	PREpi	sample	NA	paired
PV185	2179	70	0.99128	0.939698	398	0.575377	75.5	1.88462	0.346746	2.88395	povidone-iodine	POSTpi	sample	NA	paired
PV186	4777	206	0.985346	0.872774	393	0.216285	201.5	2.91757	0.118918	8.40917	povidone-iodine	PREpi	sample	NA	paired
PV188	462	65	0.935065	0.925926	405	0.241975	119.375	3.04186	0.098289	10.1741	povidone-iodine	POSTpi	sample	NA	paired
PV189	2699	167	0.982216	0.908136	381	0.144357	116.769	3.34639	0.059815	16.7182	povidone-iodine	POSTpi	sample	NA	paired
PV190	4928	97	0.993304	0.966837	392	0.783163	37.1429	1.06213	0.619513	1.61417	povidone-iodine	PREpi	sample	NA	paired
PV191	26296	211	0.995741	0.997442	391	0.956522	3	0.188572	0.916401	1.09122	povidone-iodine	PREpi	sample	NA	paired
PV192	550	189	0.790909	0.607843	408	0.186275	1602.33	4.24751	0.049983	20.0067	povidone-iodine	POSTpi	sample	NA	paired
PV193	10402	153	0.993271	0.971795	390	0.625641	39.3333	1.37963	0.425654	2.34932	povidone-iodine	POSTpi	sample	NA	paired
PV194	22333	242	0.995478	0.981818	385	0.480519	25	1.78069	0.27404	3.64911	povidone-iodine	PREpi	sample	NA	paired
PV195	2348	101	0.971039	0.96144	389	0.771208	74.5	0.972074	0.609732	1.64007	povidone-iodine	POSTpi	sample	NA	paired
PV196	13770	98	0.997313	0.987212	391	0.537084	15.3333	1.24657	0.371841	2.68932	povidone-iodine	PREpi	sample	NA	paired
PV197	1484	82	0.967655	0.933842	393	0.78626	359	1.12445	0.621722	1.60844	povidone-iodine	PREpi	sample	NA	paired
PV198	2916	80	0.993141	0.935323	402	0.410448	84.5	2.48613	0.195705	5.10974	povidone-iodine	PREpi	sample	NA	paired
PV199	952	156	0.912815	0.883469	369	0.311653	142.462	2.79993	0.151437	6.60339	povidone-iodine	POSTpi	sample	NA	paired
PV200	1087	28	0.986201	0.977273	396	0.954545	25	0.288965	0.911201	1.09745	povidone-iodine	POSTpi	sample	NA	paired
PV201	1142	31	0.983363	0.982278	395	0.921519	22.5	0.427886	0.850003	1.17647	povidone-iodine	POSTpi	sample	NA	paired
PV202	1015	28	0.982266	0.989822	393	0.86514	16	0.612972	0.752648	1.32864	povidone-iodine	PREpi	sample	NA	paired
PV206	931	118	0.919441	0.940217	368	0.271739	76	2.40098	0.158779	6.29808	povidone-iodine	POSTpi	sample	NA	paired
PV208	680	89	0.910294	0.839243	423	0.293144	414.429	2.9885	0.120523	8.2972	povidone-iodine	POSTpi	sample	NA	paired
PV209	1533	81	0.970646	0.944584	397	0.717884	69	1.37763	0.523459	1.91037	povidone-iodine	PREpi	sample	NA	paired
PV210	4937	132	0.984403	0.979328	387	0.705426	28	1.29295	0.509272	1.96359	povidone-iodine	PREpi	sample	NA	paired
PV211	8381	94	0.993676	0.982234	394	0.583756	23	1.13341	0.441314	2.26596	povidone-iodine	PREpi	sample	NA	paired
PV212	1928	77	0.98029	0.969309	391	0.613811	38.4286	1.64568	0.394557	2.53449	povidone-iodine	PREpi	sample	NA	paired
Control group ID	decontam_nseqs_pre-norm	decontam_sobs	decontam_goods_coverage_pre-norm	coverage	nseqs	bergerparker	chao	shannon	simpson	invsimpson	treatment	trtprepost	sample	unpaired	paired/unpaired
PVC1	92800	414	0.997942	0.987147	389	0.938303	17	0.370195	0.880555	1.13565	control	PREc	sample	NA	paired
PVC2	25257	77	0.998535	0.985	400	0.65	30.5	1.59009	0.435338	2.29706	control	PREc	sample	NA	paired
PVC3	25522	175	0.997453	0.969231	390	0.487179	44.5	1.99498	0.265243	3.77013	control	POSTc	sample	NA	paired
PVC4	1214	239	0.875618	0.822715	361	0.32133	232	2.96869	0.138027	7.24496	control	PREc	sample	NA	paired
PVC7	4230	39	0.994799	0.98995	398	0.886935	11	0.470526	0.792653	1.26158	control	POSTc	sample	NA	paired
PVC8	25267	96	0.997705	0.994962	397	0.717884	6.5	0.691978	0.583073	1.71505	control	PREc	sample	NA	paired
PVC9	1410	82	0.960284	0.953608	388	0.78866	102.5	1.02819	0.627774	1.59293	control	POSTc	sample	NA	paired
PVC10	27936	338	0.996886	0.951613	372	0.314516	74.25	2.21356	0.189752	5.27005	control	PREc	sample	NA	paired
PVC11	1851	61	0.976769	0.992288	389	0.62982	12.5	1.15817	0.450971	2.21744	control	PREc	sample	NA	paired
PVC12	969	94	0.936017	0.965426	376	0.401596	43.1429	2.05014	0.226667	4.41176	control	POSTc	sample	NA	paired
PVC13	2687	41	0.992929	0.987277	393	0.704835	16.3333	0.985723	0.532131	1.87924	control	POSTc	sample	NA	paired
PVC15	8307	181	0.995185	0.931398	379	0.527704	124.25	2.06777	0.296129	3.37691	control	PREc	sample	NA	paired
PVC16	5695	79	0.99403	0.984733	393	0.458015	19	1.40729	0.322844	3.09748	control	POSTc	sample	NA	paired
PVC17	1855	88	0.968194	0.974026	385	0.558442	31.25	1.34265	0.389692	2.56613	control	PREc	sample	NA	paired
PVC18	15141	55	0.997887	0.997481	397	0.84131	4	0.472682	0.729995	1.36987	control	POSTc	sample	NA	paired
PVC19	428	37	0.957944	0.955224	402	0.236318	56.125	2.25519	0.162752	6.14431	control	PREc	sample	NA	paired
PVC20	438	51	0.915525	0.908867	406	0.504926	125	1.87649	0.306781	3.25965	control	POSTc	sample	NA	paired
PVC21	1076	122	0.927509	0.925134	374	0.312834	170	2.03997	0.222506	4.49427	control	POSTc	sample	NA	paired
PVC23	51204	196	0.998262	0.994937	395	0.941772	6.5	0.292235	0.887875	1.12628	control	PREc	sample	NA	paired
PVC24	3813	400	0.948335	0.882521	349	0.312321	164.5	2.78808	0.132167	7.56616	control	POSTc	sample	NA	paired
PVC25	74343	388	0.998857	0.780612	392	0.288265	425.583	3.61118	0.093533	10.6914	control	PREc	sample	NA	paired
PVC26	1434	84	0.961646	0.946154	390	0.725641	134	1.20194	0.540729	1.84936	control	PREc	sample	NA	paired
PVC27	36381	144	0.999038	0.956522	391	0.355499	71.3333	1.72774	0.251702	3.97296	control	PREc	sample	NA	paired
PVC28	2326	151	0.966036	0.960938	384	0.265625	50.5	2.64841	0.118527	8.4369	control	PREc	sample	NA	paired
PVC29	140887	467	0.998729	0.984536	388	0.319588	26.5	2.01637	0.183369	5.45348	control	POSTc	sample	NA	paired
PVC30	22317	109	0.999104	0.937186	398	0.190955	93.5	3.04648	0.07887	12.679	control	PREc	sample	NA	paired
PVC31	25177	672	0.989117	0.97561	369	0.417344	30	1.77092	0.258469	3.86894	control	PREc	sample	NA	paired
PVC32	1693	208	0.953337	0.867209	369	0.205962	149.8	3.50318	0.067132	14.896	control	POSTc	sample	NA	paired
PVC33	2103	158	0.968141	0.891473	387	0.586563	172.625	2.16355	0.351247	2.847	control	POSTc	sample	NA	paired
PVC34	14499	204	0.993793	0.974026	385	0.737662	33	0.979722	0.571239	1.75058	control	PREc	sample	NA	paired
PVC35	45526	233	0.998133	0.974555	393	0.315522	40.25	2.33823	0.159111	6.28492	control	POSTc	sample	NA	paired
PVC37	3653	178	0.977826	0.954301	372	0.373656	96	1.82436	0.26205	3.81607	control	PREc	sample	NA	paired
PVC38	10913	148	0.992578	0.984655	391	0.488491	23.5	1.39705	0.358082	2.79265	control	POSTc	sample	NA	paired
PVC40	54421	3029	0.975634	0.78135	311	0.199357	321.8	3.56062	0.061384	16.291	control	PREc	sample	NA	paired
PVC41	5264	130	0.990881	0.956298	389	0.491003	102	2.04823	0.27146	3.68378	control	POSTc	sample	NA	paired
PVC42	17368	121	0.998503	0.95443	395	0.2	69.3	3.04926	0.082452	12.1283	control	PREc	sample	NA	paired
PVC44	65523	329	0.998199	0.982005	389	0.59126	30	1.62454	0.372843	2.68209	control	POSTc	sample	NA	paired
PVC45	42355	178	0.998678	0.987212	391	0.278772	17.3333	1.69394	0.215935	4.63101	control	PREc	sample	NA	paired
PVC46	4375	213	0.9872	0.880952	378	0.534392	305.5	2.05157	0.311889	3.20627	control	POSTc	sample	NA	paired
PVC47	3615	64	0.989765	0.989822	393	0.483461	14.5	1.11183	0.416355	2.4018	control	PREc	sample	NA	paired
PVC48	5728	84	0.993715	0.994885	391	0.759591	11.3333	0.954478	0.589967	1.69501	control	POSTc	sample	NA	paired
PVC49	15125	176	0.997157	0.950649	385	0.638961	113.5	1.39835	0.437189	2.28734	control	POSTc	sample	NA	paired
PVC50	11648	242	0.990299	0.984334	383	0.62141	20.5	1.26417	0.422102	2.3691	control	PREc	sample	NA	paired
PVC51	50212	973	0.991297	0.975676	370	0.537838	37	1.3815	0.376269	2.65767	control	POSTc	sample	NA	paired
PVC52	13519	759	0.976847	0.936416	346	0.531792	88.2	2.09178	0.301399	3.31786	control	PREc	sample	NA	paired
PVC53	8757	100	0.99509	0.994845	388	0.881443	11.3333	0.588711	0.779429	1.28299	control	POSTc	sample	NA	paired
PVC54	11584	1002	0.961844	0.880368	326	0.303681	145.333	2.88138	0.126059	7.93276	control	PREc	sample	NA	paired
PVC56	8754	473	0.970299	0.958791	364	0.75	61	1.20236	0.56884	1.75796	control	POSTc	sample	NA	paired
PVC57	19176	99	0.997601	0.987342	395	0.802532	16	0.834314	0.651507	1.5349	control	PREc	sample	NA	paired
PVC58	11675	776	0.968822	0.909884	344	0.511628	276.5	2.01648	0.293444	3.40781	control	POSTc	sample	NA	paired
PVC60	33651	902	0.990461	0.955679	361	0.65374	47.1429	1.46104	0.449661	2.2239	control	PREc	sample	NA	paired
PVC61	16158	81	0.998824	0.974684	395	0.686076	34	1.23918	0.489469	2.04303	control	PREc	sample	NA	paired
PVC62	8507	66	0.997061	0.97733	397	0.740554	29.2	1.1405	0.56039	1.78447	control	PREc	sample	NA	paired
PVC63	1519	54	0.982883	0.949875	399	0.521303	75.5	1.53173	0.343006	2.9154	control	PREc	sample	NA	paired
PVC64	8345	63	0.998083	0.974747	396	0.813131	29.25	0.819669	0.671436	1.48934	control	PREc	sample	NA	paired
PVC65	7092	49	0.996193	0.992443	397	0.581864	9.5	1.06613	0.416508	2.40092	control	POSTc	sample	NA	paired
PVC66	9113	60	0.997476	0.982278	395	0.764557	22.5	1.04439	0.594641	1.68169	control	POSTc	sample	NA	paired
PVC67	18763	84	0.998827	0.964824	398	0.547739	49.1667	1.84805	0.33143	3.01722	control	PREc	sample	NA	paired
PVC68	507	48	0.940828	0.926108	406	0.546798	120.5	2.00712	0.318555	3.13917	control	POSTc	sample	NA	paired
PVC69	19540	115	0.998567	0.958869	389	0.285347	64.3333	2.86877	0.121671	8.21891	control	POSTc	sample	NA	paired
PVC70	563	79	0.9254	0.865526	409	0.261614	326.5	3.03982	0.105182	9.50729	control	PREc	sample	NA	paired
PVC72	4638	62	0.994825	0.982278	395	0.222785	34	2.58762	0.107601	9.29356	control	POSTc	sample	NA	paired
PVC73	537	38	0.972067	0.950249	402	0.303483	76	2.30477	0.178	5.61797	control	PREc	sample	NA	paired
PVC74	21890	94	0.998538	0.977273	396	0.131313	48.5	3.18565	0.056144	17.8114	control	PREc	sample	NA	paired
PVC76	2239	183	0.984368	0.85213	399	0.087719	181.872	4.36159	0.02306	43.3648	control	POSTc	sample	NA	paired
PVC77	50807	275	0.998681	0.966495	388	0.847938	41.5	0.802593	0.721396	1.3862	control	PREc	sample	NA	paired
PVC78	21488	131	0.998325	0.921519	395	0.721519	135	1.37583	0.529461	1.88871	control	POSTc	sample	NA	paired
PVC79	2156	195	0.98423	0.807692	390	0.110256	212.026	4.14836	0.035673	28.0322	control	PREc	sample	NA	paired
PVC80	37958	99	0.999025	0.979798	396	0.457071	30.3333	1.72701	0.276307	3.61916	control	POSTc	sample	NA	paired
PVC81	2793	192	0.984604	0.841432	391	0.161125	176.977	4.10633	0.040737	24.5477	control	PREc	sample	NA	paired
PVC82	40153	85	0.999328	0.964736	397	0.821159	40.1667	0.909887	0.67879	1.47321	control	POSTc	sample	NA	paired
PVC84	65719	766	0.997231	0.955432	359	0.86351	56	0.802037	0.746176	1.34017	control	POSTc	sample	NA	paired
PVC85	8869	124	0.993122	0.984496	387	0.868217	24	0.532706	0.761457	1.31327	control	PREc	sample	NA	paired
PVC88	4802	50	0.996876	0.989822	393	0.605598	13	1.15311	0.423067	2.36369	control	POSTc	sample	NA	paired
PVC89	1185	64	0.972152	0.953846	390	0.35641	82	1.92944	0.228686	4.3728	control	POSTc	sample	NA	paired
PVC90	1609	49	0.982598	0.979434	389	0.485861	25.3333	1.2596	0.371611	2.69099	control	POSTc	sample	NA	paired
PVC93	11408	86	0.996318	0.997468	395	0.478481	8	1.13122	0.381867	2.61871	control	PREc	sample	NA	paired
PVC94	6815	53	0.996919	0.989848	394	0.507614	13	0.832643	0.472404	2.11683	control	PREc	sample	NA	paired
PVC96	2979	53	0.988251	0.979747	395	0.592405	27	0.909454	0.482773	2.07137	control	PREc	sample	NA	paired
PVC97	407	49	0.923833	0.922886	402	0.340796	142	2.17981	0.210419	4.75242	control	POSTc	sample	NA	paired
PVC98	5185	195	0.985342	0.917313	387	0.18863	142.667	3.11202	0.07677	13.026	control	PREc	sample	NA	paired
PVC99	724	72	0.940608	0.876485	421	0.380048	293	2.61402	0.183475	5.45034	control	POSTc	sample	NA	paired
PVC100	9396	99	0.997233	0.967172	396	0.290404	54	2.00158	0.199949	5.00128	control	POSTc	sample	NA	paired
PVC102	1369	125	0.95252	0.890909	385	0.254545	232.2	2.62343	0.138095	7.24138	control	POSTc	sample	NA	paired
PVC105	5065	100	0.992103	0.961735	392	0.188776	60.25	2.63152	0.09934	10.0665	control	PREc	sample	NA	paired
PVC106	1417	49	0.984474	0.967172	396	0.409091	46.5	1.85139	0.245659	4.07068	control	POSTc	sample	NA	paired
PVC107	7921	86	0.996591	0.959698	397	0.541562	57	1.86223	0.317927	3.14537	control	POSTc	sample	NA	paired
PVC108	5897	210	0.991182	0.883905	379	0.192612	252.2	2.7827	0.112409	8.89605	control	PREc	sample	NA	paired
PVC110	1137	57	0.972735	0.964103	390	0.792308	44.2	1.03803	0.633089	1.57956	control	POSTc	sample	NA	paired
PVC111	17029	81	0.998121	0.979747	395	0.356962	34	1.96609	0.198227	5.04473	control	PREc	sample	NA	paired
PVC112	20468	96	0.998681	0.977215	395	0.650633	33	1.58593	0.433721	2.30563	control	POSTc	sample	NA	paired
PVC113	2938	57	0.989108	0.969543	394	0.431472	83	1.31783	0.32889	3.04053	control	POSTc	sample	NA	paired
PV10	854	232	0.831382	0.814024	328	0.179878	254.364	3.35235	0.075483	13.248	povidone-iodine	POSTpi	sample	0 PREpi	unpaired
PV115	2085	445	0.873861	0.759644	337	0.394659	312.5	3.21509	0.164335	6.08512	povidone-iodine	PREpi	sample	0 POSTpi	unpaired
PV180	1099	98	0.964513	0.92228	386	0.186528	113.375	2.98991	0.091636	10.9128	povidone-iodine	POSTpi	sample	0 PREpi	unpaired
PV181	4222	122	0.989342	0.941026	390	0.576923	70	1.95042	0.350867	2.85008	povidone-iodine	POSTpi	sample	0 PREpi	unpaired
PV25	14005	312	0.99186	0.976	375	0.496	31	1.66612	0.303586	3.29395	povidone-iodine	PREpi	sample	0 POSTpi	unpaired
PV27	10010	212	0.993107	0.955497	382	0.492147	52.4286	1.6593	0.331918	3.01279	povidone-iodine	PREpi	sample	0 POSTpi	unpaired
PV31	619	184	0.817447	0.655889	433	0.12933	1102.83	4.26567	0.037411	26.7299	povidone-iodine	POSTpi	sample	0 PREpi	unpaired
PV39	2638	163	0.977635	0.916449	383	0.315927	106.6	2.56641	0.160704	6.22261	povidone-iodine	POSTpi	sample	0 PREpi	unpaired
PV48	4219	125	0.985542	0.945736	387	0.390181	77	1.98032	0.22905	4.36585	povidone-iodine	POSTpi	sample	0 PREpi	unpaired
PV65	10236	151	0.995604	0.953488	387	0.260982	61.6	2.19259	0.160742	6.22114	povidone-iodine	PREpi	sample	0 POSTpi	unpaired
PVC109	1320	74	0.966667	0.969231	390	0.430769	36	1.72727	0.290409	3.44341	control	PREc	sample	0 POSTc	unpaired
PVC14	12531	185	0.993855	0.966234	385	0.532468	64	1.647	0.332549	3.00708	control	PREc	sample	0 POSTc	unpaired
PVC39	21221	620	0.993968	0.746988	332	0.135542	386.154	3.91684	0.041677	23.9939	control	POSTc	sample	0 PREc	unpaired
PVC55	8759	190	0.988012	0.992188	384	0.617188	10.5	0.922588	0.486279	2.05643	control	PREc	sample	0 POSTc	unpaired
PVC71	30120	121	0.998904	0.964286	392	0.221939	52.1111	2.70567	0.112193	8.91324	control	POSTc	sample	0 PREc	unpaired
PVC83	2172	63	0.984346	0.977215	395	0.693671	29.2	1.20672	0.506316	1.97505	control	POSTc	sample	0 PREc	unpaired
PVC87	1350	167	0.948889	0.838462	390	0.264103	260.75	3.43612	0.088616	11.2846	control	POSTc	sample	0 PREc	unpaired
PVC91	2079	80	0.981722	0.963918	388	0.505155	44.75	1.46596	0.337542	2.96259	control	POSTc	sample	0 PREc	unpaired
PV85	NA	NA	NA	NA	NA	NA	NA	NA	NA	NA	povidone-iodine	Prepi	sample	NA	Not sequenced
PV187	NA	NA	NA	NA	NA	NA	NA	NA	NA	NA	povidone-iodine	Postpi	sample	NA	Not sequenced
PV204	NA	NA	NA	NA	NA	NA	NA	NA	NA	NA	povidone-iodine	Prepi	sample	NA	Not sequenced
PV78	NA	NA	NA	NA	NA	NA	NA	NA	NA	NA	povidone-iodine	Prepi	sample	NA	Not sequenced
PV32	NA	NA	NA	NA	NA	NA	NA	NA	NA	NA	povidone-iodine	Postpi	sample	NA	Not sequenced
PV109	NA	NA	NA	NA	NA	NA	NA	NA	NA	NA	povidone-iodine	Postpi	sample	NA	Not sequenced
PV80	NA	NA	NA	NA	NA	NA	NA	NA	NA	NA	povidone-iodine	Prepi	sample	NA	Not sequenced
PV47	NA	NA	NA	NA	NA	NA	NA	NA	NA	NA	povidone-iodine	Prepi	sample	NA	Not sequenced
PV175	NA	NA	NA	NA	NA	NA	NA	NA	NA	NA	povidone-iodine	Postpi	sample	NA	Not sequenced
PV33	NA	NA	NA	NA	NA	NA	NA	NA	NA	NA	povidone-iodine	Postpi	sample	NA	Not sequenced
PV79	NA	NA	NA	NA	NA	NA	NA	NA	NA	NA	povidone-iodine	Prepi	sample	NA	Not sequenced
PV11	NA	NA	NA	NA	NA	NA	NA	NA	NA	NA	povidone-iodine	Prepi	sample	NA	Not sequenced
PV70	NA	NA	NA	NA	NA	NA	NA	NA	NA	NA	povidone-iodine	Prepi	sample	NA	Not sequenced
PV169	NA	NA	NA	NA	NA	NA	NA	NA	NA	NA	povidone-iodine	Prepi	sample	NA	Not sequenced
PV3	NA	NA	NA	NA	NA	NA	NA	NA	NA	NA	povidone-iodine	Postpi	sample	NA	Not sequenced
PV13	NA	NA	NA	NA	NA	NA	NA	NA	NA	NA	povidone-iodine	Postpi	sample	NA	Not sequenced
PVC101	NA	NA	NA	NA	NA	NA	NA	NA	NA	NA	povidone-iodine	postc	sample	NA	Not sequenced
PVC22	NA	NA	NA	NA	NA	NA	NA	NA	NA	NA	povidone-iodine	Postc	sample	NA	Not sequenced
PVC6	NA	NA	NA	NA	NA	NA	NA	NA	NA	NA	povidone-iodine	Prec	sample	NA	Not sequenced
PVC75	NA	NA	NA	NA	NA	NA	NA	NA	NA	NA	povidone-iodine	Postc	sample	NA	Not sequenced
PVC5	NA	NA	NA	NA	NA	NA	NA	NA	NA	NA	povidone-iodine	prec	sample	NA	Not sequenced
PVC36	NA	NA	NA	NA	NA	NA	NA	NA	NA	NA	povidone-iodine	Prec	sample	NA	Not sequenced
PVC92	NA	NA	NA	NA	NA	NA	NA	NA	NA	NA	povidone-iodine	Prec	sample	NA	Not sequenced
PVC59	NA	NA	NA	NA	NA	NA	NA	NA	NA	NA	povidone-iodine	Prec	sample	NA	Not sequenced
Pvzymo	34912	72	0.999227	1	397	0.38539	8	1.66971	0.22997	4.3484	NA	NA	positive control	NA	NA
PVPneg1nex	357	90	0.848739	NA	NA	NA	NA	NA	NA	NA	NA	NA	Extraction negative control		NA
PVPneg2nex	310	65	0.916129	NA	NA	NA	NA	NA	NA	NA	NA	NA	Extraction negative control		NA
PVPneg3nex	541	100	0.90573	NA	NA	NA	NA	NA	NA	NA	NA	NA	Extraction negative control		NA
PVPneg4nex	357	74	0.890756	NA	NA	NA	NA	NA	NA	NA	NA	NA	Extraction negative control		NA
PVPneg5nex	372	50	0.930108	NA	NA	NA	NA	NA	NA	NA	NA	NA	Extraction negative control		NA
PVPneg6nex	681	73	0.95301	NA	NA	NA	NA	NA	NA	NA	NA	NA	Extraction negative control		NA
PVPneg7nex	799	30	0.981227	NA	NA	NA	NA	NA	NA	NA	NA	NA	Extraction negative control		NA
PVPneg8nex	137	36	0.824818	NA	NA	NA	NA	NA	NA	NA	NA	NA	Extraction negative control		NA
PVPneg9nex	192	31	0.927083	NA	NA	NA	NA	NA	NA	NA	NA	NA	Extraction negative control		NA
PVPneg10nex	241	62	0.834025	NA	NA	NA	NA	NA	NA	NA	NA	NA	Extraction negative control		NA
PVC1nex	845	76	0.95503	NA	NA	NA	NA	NA	NA	NA	NA	NA	Extraction negative control		NA
PVC2nex	2676	74	0.984679	NA	NA	NA	NA	NA	NA	NA	NA	NA	Extraction negative control		NA
PVC3nex	445	90	0.88764	NA	NA	NA	NA	NA	NA	NA	NA	NA	Extraction negative control		NA
PVC4nex	87	32	0.770115	NA	NA	NA	NA	NA	NA	NA	NA	NA	Extraction negative control		NA
PVC5nex	164	41	0.871951	NA	NA	NA	NA	NA	NA	NA	NA	NA	Extraction negative control		NA
PVC6nex	317	42	0.927445	NA	NA	NA	NA	NA	NA	NA	NA	NA	Extraction negative control		NA
PVC1pctrln	96	29	0.8125	NA	NA	NA	NA	NA	NA	NA	NA	NA	PCR negative control		NA
PVC2pctrln	278	44	0.906475	NA	NA	NA	NA	NA	NA	NA	NA	NA	PCR negative control		NA
PV3pctrln	82	21	0.865854	NA	NA	NA	NA	NA	NA	NA	NA	NA	PCR negative control		NA
PV4pctrln	304	66	0.878289	NA	NA	NA	NA	NA	NA	NA	NA	NA	PCR negative control		NA
PV5pctrln	189	38	0.888889	NA	NA	NA	NA	NA	NA	NA	NA	NA	PCR negative control		NA
PV6pctrln	89	34	0.752809	NA	NA	NA	NA	NA	NA	NA	NA	NA	PCR negative control		NA
PV7pctrln	106	37	0.839623	NA	NA	NA	NA	NA	NA	NA	NA	NA	PCR negative control		NA
PVC8pctrln	8	5	0.625	NA	NA	NA	NA	NA	NA	NA	NA	NA	PCR negative control		NA
PVC9pctrln	674	240	0.79822	NA	NA	NA	NA	NA	NA	NA	NA	NA	PCR negative control		NA
PV10pctrln	367	29	0.959128	NA	NA	NA	NA	NA	NA	NA	NA	NA	PCR negative control		NA
PVC11pctrln	501	69	0.92016	NA	NA	NA	NA	NA	NA	NA	NA	NA	PCR negative control		NA
PV12pctrln	177	34	0.909605	NA	NA	NA	NA	NA	NA	NA	NA	NA	PCR negative control		NA
PV13pctrln	409	74	0.892421	NA	NA	NA	NA	NA	NA	NA	NA	NA	PCR negative control		NA
PV14pctrln	1567	417	0.876197	NA	NA	NA	NA	NA	NA	NA	NA	NA	PCR negative control		NA
PVZYMOC7n	494	55	0.939271	NA	NA	NA	NA	NA	NA	NA	NA	NA	Extraction negative control		NA
