# Supplementary material for: A quality improvement study on the relationship between intranasal povidone-iodine and anesthesia and the nasal microbiota of surgery patients
Source: PLoS One. 2022 Dec 9;17(12):e0278699. doi: 10.1371/journal.pone.0278699 (PMC9733847; doi:10.1371/journal.pone.0278699)
Supplement: S2 Table — (XLSX) [file pone.0278699.s003.xlsx]

## Sheet: S2 Table
S2 Table. A table of samples and their operational taxonomy units (OTUs) in the control group
Control	Otu00001	Otu00002	Otu00003	Otu00004	Otu00005	Otu00006	Otu00007	Otu00009	Otu00010	Otu00011	Otu00012	Otu00013	Otu00014	Otu00015	Otu00016	Otu00017	Otu00018	Otu00019	Otu00020	Otu00021	Otu00022	Otu00023	Otu00024	Otu00025	Otu00027	Otu00028	Otu00029	Otu00031	Otu00032	Otu00033	Otu00034	Otu00035	Otu00036	Otu00038	Otu00039	Otu00040	Otu00041	Otu00042	Otu00043	Otu00044	Otu00045	Otu00046	Otu00048	Otu00049	Otu00050	Otu00051	Otu00052	Otu00053	Otu00054
PVC1	2	3	365	0	0	3	0	0	0	0	0	0	4	0	0	0	0	0	0	0	0	0	0	0	0	0	0	0	0	0	0	0	0	0	0	0	0	0	0	0	0	0	0	0	0	0	0	0	0
PVC10	98	117	13	0	4	50	0	13	3	3	0	4	9	8	0	0	2	2	0	11	7	1	0	0	3	0	1	0	1	1	0	0	0	0	0	0	1	0	0	0	0	0	1	0	1	0	0	1	1
PVC100	115	94	0	10	0	1	92	1	10	1	0	5	1	3	28	0	7	2	0	3	3	0	0	0	4	0	0	0	0	0	0	1	0	0	0	1	0	0	0	0	0	0	0	0	0	0	0	1	0
PVC102	74	18	1	10	1	1	1	2	1	17	1	0	0	0	0	2	0	98	1	1	0	0	0	1	0	0	0	0	0	16	1	2	1	1	1	0	67	1	1	1	0	1	0	0	1	1	0	0	0
PVC105	12	51	74	4	0	1	1	15	2	1	0	3	1	0	0	0	1	1	0	0	1	0	0	0	1	0	0	0	40	0	0	5	0	0	1	1	10	0	0	0	0	0	0	0	21	0	0	1	0
PVC106	162	24	64	13	2	3	0	1	6	0	0	4	1	2	0	0	3	87	0	1	3	0	2	0	1	0	0	1	1	0	0	0	0	0	0	0	0	0	0	0	0	0	0	0	0	0	0	1	0
PVC107	5	6	0	40	1	1	0	0	34	0	0	16	3	0	0	0	30	0	0	0	8	215	0	0	0	3	0	3	0	0	0	0	0	0	0	0	1	0	0	0	0	0	0	0	0	0	0	7	0
PVC108	66	73	1	2	2	0	9	0	0	0	6	1	1	13	4	4	0	1	8	12	1	0	0	3	65	0	0	0	0	0	2	0	2	1	0	0	0	1	0	1	0	0	0	0	0	0	0	0	0
PVC11	88	245	2	1	1	7	5	0	0	0	0	0	0	0	0	1	0	0	5	18	0	0	16	0	0	0	0	0	0	0	0	0	0	0	0	0	0	0	0	0	0	0	0	0	0	0	0	0	0
PVC110	27	309	9	7	4	2	5	3	1	4	2	0	1	1	2	1	0	0	0	1	1	2	1	1	0	0	0	0	0	0	0	0	0	0	0	0	1	0	0	0	0	0	0	0	0	0	0	1	0
PVC111	141	64	65	1	44	0	9	25	3	0	0	1	15	11	0	0	3	0	0	1	0	2	0	0	5	0	0	0	0	0	0	0	0	0	1	1	0	0	0	0	0	0	0	0	0	0	0	0	1
PVC112	11	257	0	4	0	0	0	0	10	10	0	1	0	2	20	0	1	16	0	0	4	0	0	0	0	27	0	0	0	1	0	0	0	0	1	5	2	0	0	0	0	0	0	0	0	0	0	2	0
PVC113	74	130	170	0	1	0	0	1	0	1	0	0	4	4	1	0	0	1	0	1	0	0	0	0	1	0	0	0	0	0	0	0	0	0	0	0	0	0	1	0	0	0	0	0	0	0	0	0	0
PVC12	151	47	10	14	2	81	4	16	2	0	2	4	3	3	1	2	1	0	2	1	9	6	0	3	0	0	0	0	0	0	0	0	1	0	0	0	0	0	0	0	0	0	0	0	0	0	0	0	0
PVC13	69	277	2	3	1	3	0	29	0	0	0	1	0	3	0	0	0	0	0	2	0	0	0	0	1	0	0	0	0	0	0	0	0	0	0	0	0	0	0	0	0	0	0	0	0	0	0	0	0
PVC15	8	2	19	29	18	200	0	0	7	1	0	28	0	0	0	0	5	1	0	0	16	0	0	0	0	0	0	0	1	1	0	0	0	0	0	0	0	0	0	0	1	0	3	1	0	0	2	5	1
PVC16	123	43	1	1	1	180	0	6	2	0	0	2	1	0	0	0	1	0	0	5	0	0	0	0	1	0	0	26	0	0	0	0	0	0	0	0	0	0	0	0	0	0	0	0	0	0	0	0	0
PVC17	215	28	3	2	0	104	0	5	1	0	1	1	1	0	0	2	0	0	2	4	0	1	0	1	1	0	0	10	0	0	0	0	0	0	0	0	0	0	0	0	0	1	0	0	0	0	0	0	0
PVC18	334	1	60	0	0	2	0	0	0	0	0	0	0	0	0	0	0	0	0	0	0	0	0	0	0	0	0	0	0	0	0	0	0	0	0	0	0	0	0	0	0	0	0	0	0	0	0	0	0
PVC19	95	9	48	7	6	91	0	0	3	1	0	7	0	2	0	1	4	81	0	1	1	0	0	0	0	0	1	10	0	2	0	2	0	0	0	0	0	0	0	0	0	0	1	0	0	0	0	0	0
PVC2	260	34	0	0	0	28	0	0	2	5	0	3	0	0	0	0	0	2	0	1	9	0	0	0	0	2	0	0	0	1	0	0	0	0	5	0	3	0	0	0	0	0	0	0	0	0	0	0	0
PVC20	15	44	205	0	81	0	2	2	0	0	0	1	3	0	1	1	1	0	1	0	2	1	0	0	0	1	0	0	0	0	0	0	0	0	0	0	1	0	0	0	0	1	2	0	0	0	0	0	2
PVC21	78	107	117	0	2	3	4	0	3	1	3	2	3	3	5	3	0	0	3	1	1	1	1	4	6	0	0	0	0	0	1	0	1	1	0	1	0	1	0	0	0	1	0	0	0	0	0	0	0
PVC23	2	372	0	0	0	0	0	0	0	0	0	0	0	0	11	0	0	0	0	1	0	0	0	0	0	8	0	0	0	0	0	0	0	0	0	0	0	0	0	0	0	0	0	0	0	0	0	0	0
PVC24	39	109	15	2	29	2	35	1	1	4	10	1	1	1	0	10	1	4	1	11	0	0	15	2	0	0	0	0	0	1	4	0	6	2	0	0	1	3	1	2	0	2	0	0	0	1	0	0	0
PVC25	113	21	0	0	10	0	0	0	3	3	17	5	0	0	6	10	3	1	0	3	1	0	13	9	1	0	0	0	0	0	5	0	8	6	0	16	2	5	0	5	0	1	0	0	0	0	1	0	0
PVC26	24	10	40	3	283	4	0	1	0	0	3	1	0	0	0	1	0	1	0	0	1	0	0	1	0	0	0	0	0	0	1	0	1	0	0	0	0	0	0	1	0	1	0	0	0	0	0	0	2
PVC27	139	118	70	0	3	0	0	19	2	1	0	2	1	0	13	0	1	1	0	8	0	0	0	1	0	1	0	0	0	1	0	0	0	0	1	1	0	0	0	0	0	0	0	0	0	1	0	0	0
PVC28	53	102	1	0	2	1	1	15	1	21	4	3	46	17	0	2	1	16	2	28	0	0	0	2	11	0	0	0	0	12	1	0	2	0	0	0	6	0	5	0	0	1	0	0	0	0	0	0	0
PVC29	124	78	65	0	0	0	27	23	1	2	0	3	22	19	0	0	1	1	0	1	1	4	0	0	9	0	0	0	0	0	0	0	0	0	0	1	0	0	0	0	0	0	0	0	0	3	0	0	0
PVC3	19	40	6	0	0	190	0	14	11	0	0	35	0	0	0	0	8	2	0	0	28	0	0	0	0	0	0	0	1	0	0	0	0	0	0	0	1	0	0	0	1	0	5	0	0	0	0	7	0
PVC30	10	1	4	1	17	2	34	0	35	33	1	76	0	0	1	5	30	4	0	0	8	0	0	1	0	1	0	0	0	42	0	0	0	0	1	0	8	0	0	0	1	0	4	4	1	3	0	1	0
PVC31	92	154	41	0	2	0	0	38	0	0	4	0	9	3	0	3	0	1	0	2	0	0	0	2	3	0	0	0	0	0	1	0	2	1	0	1	0	1	0	1	0	0	0	0	0	0	0	0	0
PVC32	26	15	1	1	0	3	14	4	35	2	8	76	0	0	2	4	24	4	13	0	13	0	0	2	0	3	0	0	2	3	2	2	1	0	0	0	2	2	0	4	0	2	5	0	0	0	0	1	0
PVC33	227	28	1	1	1	1	7	2	4	10	3	8	7	3	0	3	5	5	6	0	2	0	0	2	2	5	0	0	1	7	1	1	1	1	0	0	3	1	1	0	0	1	0	0	0	1	0	1	0
PVC34	284	63	4	0	0	0	0	5	1	0	0	3	1	0	0	0	1	1	0	1	0	12	2	0	1	0	0	0	0	0	0	0	0	0	0	1	0	0	0	0	0	0	0	0	0	0	0	0	0
PVC35	67	124	0	0	12	0	0	59	2	11	0	5	13	20	6	0	2	8	0	15	1	0	0	0	10	0	0	0	0	14	0	1	0	0	0	0	4	0	0	0	0	0	0	0	0	5	0	0	0
PVC37	126	139	1	0	1	0	1	1	1	1	2	3	11	10	25	1	0	0	7	12	0	16	0	1	0	0	0	0	0	0	0	0	0	1	0	0	0	0	0	1	0	1	1	0	0	0	0	0	0
PVC38	134	191	7	1	6	0	0	14	1	0	1	1	9	7	0	0	0	1	0	11	0	0	0	0	2	0	0	0	0	0	0	0	0	0	0	0	0	0	0	0	0	0	0	0	0	0	0	0	0
PVC4	116	55	1	1	0	29	0	5	1	0	10	2	0	0	0	12	1	1	21	0	5	9	0	6	1	0	0	0	0	0	2	1	2	2	0	0	0	1	0	1	0	3	1	0	0	0	0	0	0
PVC40	1	18	0	0	17	0	0	0	2	0	62	8	0	0	0	22	1	0	1	0	0	0	1	19	0	0	0	0	0	0	15	0	10	14	0	0	0	9	0	7	0	7	0	0	0	0	0	0	0
PVC41	20	10	1	1	191	0	59	0	4	9	0	10	0	0	0	0	3	14	0	2	0	0	4	0	0	0	0	0	0	4	0	1	0	0	0	0	9	0	13	0	0	0	1	0	0	13	0	0	0
PVC42	51	1	3	0	26	0	0	0	35	0	0	79	0	2	0	13	35	1	20	1	5	3	0	0	0	0	0	0	2	0	0	0	0	0	4	6	0	0	0	0	0	5	6	0	1	0	0	1	0
PVC44	37	35	0	230	0	30	0	8	2	3	0	2	9	4	0	0	1	3	0	5	0	0	0	0	4	0	0	0	0	3	0	0	0	0	0	0	1	0	1	0	0	0	1	0	0	0	0	0	0
PVC45	65	109	95	89	0	7	0	0	1	0	0	2	2	14	1	0	0	1	0	1	0	0	0	0	3	0	0	0	0	0	0	0	0	0	0	0	0	0	0	0	0	0	0	0	0	0	0	0	0
PVC46	54	21	1	202	7	21	1	0	1	0	3	3	0	0	0	5	0	2	8	0	1	0	0	3	0	0	0	0	0	0	1	0	1	0	0	0	0	1	0	1	0	2	0	0	0	0	0	0	0
PVC47	11	168	2	190	2	7	2	0	1	0	0	4	0	0	3	0	1	0	1	0	0	0	0	0	0	0	0	0	0	0	0	0	0	0	0	0	0	0	0	0	0	0	0	0	0	0	0	0	0
PVC48	34	19	0	297	3	24	0	0	2	0	0	3	0	0	0	1	2	0	0	0	0	0	0	1	0	0	0	0	5	0	0	0	0	0	0	0	0	0	0	0	0	0	0	0	0	0	0	0	0
PVC49	33	4	0	246	56	14	0	0	1	0	3	5	0	0	0	1	1	1	0	0	0	0	2	1	0	0	0	0	0	0	1	0	1	1	0	3	0	1	0	1	0	1	0	0	0	0	0	0	0
PVC50	55	31	1	238	37	11	0	0	1	0	2	3	0	0	0	1	0	0	0	0	0	0	0	0	0	0	0	0	0	0	1	0	0	1	0	0	0	0	0	0	0	0	0	0	0	0	0	0	0
PVC51	199	22	0	107	9	4	0	8	0	0	4	2	1	0	0	3	0	0	0	0	0	0	0	3	0	0	0	0	0	0	1	0	1	1	0	0	0	1	0	1	0	1	0	0	0	0	0	0	0
PVC52	14	41	0	184	2	8	0	10	1	0	11	4	3	2	1	9	0	1	0	4	0	0	0	8	1	0	0	0	0	0	4	0	4	3	0	0	0	5	0	4	0	2	1	0	0	0	0	0	0
PVC53	4	5	2	342	2	19	0	1	4	0	0	4	0	0	0	0	4	0	0	0	0	0	0	0	0	0	0	0	0	0	0	1	0	0	0	0	0	0	0	0	0	0	0	0	0	0	0	0	0
PVC54	9	13	99	45	1	2	1	0	0	0	27	1	0	0	0	19	0	0	0	0	0	0	0	14	0	0	0	0	0	0	7	0	7	5	0	0	0	7	0	5	0	5	0	0	0	0	0	0	0
PVC56	5	18	21	273	6	9	1	0	0	0	7	1	1	0	0	3	0	1	0	0	0	0	0	3	0	0	1	0	0	0	1	0	1	2	0	1	0	1	0	0	0	1	0	0	0	0	0	0	0
PVC57	19	13	0	317	0	19	0	20	1	0	0	0	2	1	0	0	1	0	0	0	0	0	1	0	1	0	0	0	0	0	0	0	0	0	0	0	0	0	0	0	0	0	0	0	0	0	0	0	0
PVC58	1	1	0	176	54	5	0	0	0	0	24	0	0	0	0	13	0	0	0	0	0	0	0	12	0	0	0	0	0	0	5	0	6	5	0	0	0	4	0	3	0	4	0	0	0	0	0	0	0
PVC60	51	7	0	236	1	16	1	0	0	1	10	0	4	1	0	5	0	1	0	0	0	0	0	4	1	1	0	0	0	1	2	0	2	2	0	0	1	2	0	2	0	2	0	0	0	0	0	0	0
PVC61	43	17	0	271	0	25	0	18	1	0	0	1	3	1	0	0	1	0	0	0	0	0	0	0	2	4	0	0	0	0	0	0	0	0	0	0	0	0	0	0	0	0	0	0	0	0	1	0	0
PVC62	25	7	1	294	3	36	0	0	4	1	0	2	3	1	0	0	4	4	0	1	2	0	0	0	1	0	0	0	0	0	0	0	0	0	0	0	0	0	0	0	0	0	0	0	0	0	0	0	0
PVC63	18	100	32	208	0	15	1	0	1	1	0	1	2	0	1	0	1	1	0	1	1	1	0	0	1	0	0	0	0	0	0	0	1	0	0	0	2	0	2	0	0	0	0	0	1	1	0	0	0
PVC64	6	4	0	322	8	40	0	0	2	2	0	0	0	0	0	0	0	1	0	0	0	0	0	0	0	0	0	0	0	0	0	0	0	0	1	1	0	0	0	0	0	0	0	0	1	0	0	0	0
PVC65	2	231	0	76	0	3	82	0	0	0	0	0	0	0	1	0	0	0	0	0	0	0	1	0	0	0	0	0	0	0	0	0	0	0	0	0	0	0	0	0	0	0	0	0	0	0	0	0	0
PVC66	15	11	5	302	4	36	0	2	2	0	0	1	5	0	1	0	0	0	2	1	0	0	0	0	1	0	2	0	0	0	0	0	0	0	0	0	0	0	0	0	0	0	0	0	0	2	0	0	0
PVC67	218	66	0	0	0	4	0	10	14	0	0	4	0	2	0	0	11	0	0	15	3	3	0	0	0	0	0	0	0	0	0	0	0	0	2	2	0	0	0	0	0	0	0	0	0	0	0	1	0
PVC68	39	34	222	1	5	1	2	3	3	21	0	4	1	1	2	2	3	0	0	2	2	0	0	1	0	9	10	0	0	0	0	7	0	0	1	0	0	0	0	0	0	0	0	1	0	0	6	0	0
PVC69	111	3	0	0	65	1	0	0	32	0	5	5	1	0	0	15	10	2	7	0	6	0	0	0	0	1	0	0	0	2	3	0	0	0	0	3	0	0	2	0	0	0	1	0	0	1	0	1	0
PVC7	353	1	0	0	1	8	0	0	0	0	0	0	0	0	0	0	1	31	0	0	1	2	0	0	0	0	0	0	0	0	0	0	0	0	0	0	0	0	0	0	0	0	0	0	0	0	0	0	0
PVC70	107	48	9	4	16	6	22	2	24	4	4	13	9	2	1	1	10	1	4	1	4	47	0	1	6	0	1	0	1	1	1	0	1	2	1	0	0	0	0	4	1	0	1	0	0	1	0	1	0
PVC72	4	88	1	0	61	0	0	1	20	1	0	1	0	0	0	0	23	0	0	0	0	0	2	53	0	0	1	6	0	0	0	0	7	0	0	0	0	0	0	0	0	0	0	0	0	23	0	0	0
PVC73	108	122	25	6	0	1	10	25	7	4	0	7	0	2	1	1	7	27	1	8	2	0	0	0	0	1	0	0	0	1	0	0	0	0	0	0	7	0	0	0	1	0	0	0	0	11	0	1	0
PVC74	52	14	32	0	37	1	0	0	27	0	24	2	5	20	4	0	14	8	31	0	4	0	0	0	3	1	0	0	0	0	0	0	1	5	0	2	0	0	0	0	0	0	4	0	1	0	0	1	0
PVC76	25	9	6	3	0	1	4	1	0	0	25	0	0	0	0	25	0	0	35	3	0	2	0	8	0	0	0	0	0	0	9	0	0	4	0	0	0	1	0	5	0	8	0	0	0	0	0	1	0
PVC77	329	2	1	0	7	0	0	0	4	1	1	1	0	0	0	0	3	17	2	0	0	9	0	0	0	0	0	0	0	0	0	0	0	0	0	1	0	0	0	0	0	0	0	0	0	0	0	0	0
PVC78	12	16	33	3	285	1	0	0	4	0	1	1	0	0	0	2	1	0	2	0	0	0	0	0	0	2	0	0	0	1	0	0	0	0	1	0	0	1	0	0	1	1	1	0	0	0	0	0	3
PVC79	29	9	2	3	5	1	40	0	3	0	27	1	1	1	0	6	1	0	43	2	2	1	0	12	0	0	0	0	0	0	3	0	3	1	0	0	0	6	0	2	0	5	0	0	0	1	0	2	0
PVC8	4	104	285	0	2	1	0	0	0	0	0	0	1	0	0	0	0	0	0	0	0	0	0	0	0	0	0	0	0	0	0	0	0	0	0	0	0	0	0	0	0	0	0	0	0	0	0	0	0
PVC80	181	78	0	5	19	0	0	64	7	0	0	5	3	2	0	0	9	0	0	0	3	0	10	0	1	0	0	0	0	0	0	0	0	0	0	0	0	0	0	0	0	0	0	0	0	0	1	2	0
PVC81	24	5	1	3	4	1	17	0	3	2	26	2	0	0	0	19	3	0	63	0	2	0	2	12	0	0	0	0	0	0	0	0	10	3	0	0	0	3	0	1	0	0	0	0	0	1	1	2	0
PVC82	26	326	0	2	2	1	0	0	2	0	0	1	0	0	8	3	1	0	6	0	1	0	0	0	0	1	0	0	1	0	2	0	0	0	0	0	0	1	0	0	0	0	0	0	0	0	0	0	0
PVC84	1	2	3	1	310	0	0	3	6	0	1	0	0	0	0	1	0	0	2	0	0	4	0	1	0	5	1	0	0	0	0	0	0	0	0	0	0	0	0	0	0	0	0	0	0	0	1	0	6
PVC85	336	33	1	1	12	0	0	1	1	0	0	1	0	0	0	0	0	0	0	1	0	0	0	0	0	0	0	0	0	0	0	0	0	0	0	0	0	0	0	0	0	0	0	0	0	0	0	0	0
PVC88	50	78	238	1	1	0	0	18	1	0	0	0	3	1	0	0	0	0	0	0	0	0	0	0	0	0	0	0	0	0	0	0	0	0	0	0	0	0	0	0	0	0	0	0	0	0	0	0	0
PVC89	139	108	57	16	5	2	5	21	1	1	1	2	4	4	6	0	1	1	0	3	0	1	1	0	0	0	0	0	0	0	0	0	0	0	1	1	1	0	0	0	0	0	0	0	0	0	0	0	0
PVC9	20	6	306	4	1	22	1	0	1	0	1	1	0	1	0	2	0	0	7	0	3	0	1	1	0	0	0	0	0	0	0	0	0	1	1	0	0	0	0	0	0	0	0	0	0	0	0	0	0
PVC90	37	139	189	4	3	1	0	5	2	0	0	1	1	2	0	0	1	0	0	0	1	0	0	0	1	0	0	0	0	0	0	0	0	0	1	0	0	0	0	0	0	0	0	0	1	0	0	0	0
PVC93	149	189	0	1	6	0	0	43	0	0	0	0	0	2	0	0	0	0	0	3	0	0	0	0	2	0	0	0	0	0	0	0	0	0	0	0	0	0	0	0	0	0	0	0	0	0	0	0	0
PVC94	183	7	200	1	1	0	0	1	0	0	0	0	1	0	0	0	0	0	0	0	0	0	0	0	0	0	0	0	0	0	0	0	0	0	0	0	0	0	0	0	0	0	0	0	0	0	0	0	0
PVC96	4	144	3	1	2	1	234	0	1	0	0	0	0	1	1	0	1	0	0	0	0	0	1	0	0	0	0	0	0	0	0	0	0	0	0	0	0	0	0	0	0	0	0	0	0	0	0	0	0
PVC97	22	52	137	2	110	3	1	3	10	0	3	0	4	2	0	1	0	4	3	0	0	4	0	1	0	2	0	0	0	0	0	0	0	0	1	0	0	0	0	0	0	0	0	0	0	3	0	0	5
PVC98	12	4	45	11	73	1	9	0	23	11	0	5	1	0	0	0	12	4	0	0	4	0	0	0	0	1	0	0	2	1	0	45	0	0	3	1	26	0	0	0	0	0	0	0	0	0	0	0	0
PVC99	74	27	3	8	10	9	160	1	7	0	6	17	0	1	1	1	12	1	0	1	5	0	1	1	1	0	0	0	0	2	1	1	1	2	0	0	0	0	0	0	1	0	0	0	0	0	0	3	0
[truncated: 2,946 more columns]
