# Supplementary material for: A quality improvement study on the relationship between intranasal povidone-iodine and anesthesia and the nasal microbiota of surgery patients
Source: PLoS One. 2022 Dec 9;17(12):e0278699. doi: 10.1371/journal.pone.0278699 (PMC9733847; doi:10.1371/journal.pone.0278699)
Supplement: S3 Table — (XLSX) [file pone.0278699.s004.xlsx]

## Sheet: S3 Table
S3 Table. A table of samples and their operational taxonomy units (OTUs) in the PI group.
PI group	Otu00001	Otu00002	Otu00003	Otu00004	Otu00005	Otu00006	Otu00007	Otu00009	Otu00010	Otu00011	Otu00012	Otu00013	Otu00014	Otu00015	Otu00016	Otu00017	Otu00018	Otu00019	Otu00020	Otu00021	Otu00022	Otu00023	Otu00024	Otu00025	Otu00027	Otu00028	Otu00029	Otu00031	Otu00032	Otu00033	Otu00034	Otu00035	Otu00036	Otu00038	Otu00039	Otu00040	Otu00041	Otu00042	Otu00043	Otu00044	Otu00045	Otu00046	Otu00048	Otu00049	Otu00050	Otu00051	Otu00052	Otu00053	Otu00054
PV1	49	5	2	2	7	16	0	0	1	6	19	0	3	0	0	13	0	6	0	0	3	0	0	12	3	0	2	12	0	3	10	1	2	11	1	1	2	11	0	8	11	6	5	0	0	2	0	0	9
PV100	35	111	138	5	6	2	19	2	0	1	3	0	0	1	1	1	0	3	4	1	0	9	2	0	1	0	2	0	0	0	1	0	0	1	0	0	3	0	0	0	1	0	0	0	0	1	2	0	0
PV101	215	43	6	5	10	4	0	6	3	1	2	2	2	1	0	1	2	2	6	6	1	0	15	1	0	0	1	0	0	2	0	0	0	0	0	0	0	0	0	0	1	0	0	0	0	1	1	0	0
PV102	6	2	0	2	374	0	1	0	0	0	0	0	0	0	0	0	0	0	0	0	0	0	0	0	0	0	1	0	0	0	0	0	0	0	0	0	0	0	0	0	0	0	0	0	0	0	0	0	3
PV103	52	23	13	1	6	5	9	2	4	2	13	2	1	0	2	17	7	0	24	1	2	0	0	7	0	1	2	0	0	0	6	1	2	1	2	0	0	1	0	5	3	1	2	4	0	0	2	1	1
PV104	81	46	86	2	72	2	2	10	0	1	0	0	2	2	1	0	0	0	0	1	0	0	5	0	0	3	8	0	1	1	0	0	1	0	0	0	1	0	0	0	1	1	0	0	0	0	3	0	0
PV105	108	60	11	9	40	8	16	2	2	0	13	4	4	3	3	5	1	3	1	1	0	0	3	3	3	0	1	1	1	1	1	2	1	2	2	5	0	0	1	2	4	2	1	1	0	0	0	1	1
PV106	42	74	1	3	133	15	1	15	4	0	3	3	1	2	0	0	2	0	0	1	4	0	1	1	1	0	0	1	1	0	0	0	0	1	0	1	0	0	0	0	4	0	2	0	1	0	0	1	46
PV107	317	42	1	0	27	1	0	2	0	0	0	0	0	1	0	0	0	0	0	1	0	0	0	0	0	0	0	0	0	0	0	0	0	0	0	0	0	0	0	0	1	0	0	0	0	0	0	0	0
PV108	48	198	2	2	5	48	1	15	2	0	1	4	3	0	10	1	1	8	1	0	0	5	10	1	0	0	0	1	1	0	0	0	0	0	1	1	0	0	0	0	5	0	0	0	0	0	0	0	1
PV110	111	144	0	0	2	14	1	45	0	0	0	1	23	8	0	0	0	0	0	7	0	0	0	0	5	0	0	0	23	0	0	0	0	0	0	0	1	0	0	0	0	0	0	0	0	0	0	0	8
PV112	11	7	3	0	1	11	1	1	1	3	26	0	0	0	0	29	0	0	90	0	0	0	0	19	0	1	2	0	0	0	2	1	2	1	0	0	0	3	0	2	0	10	0	1	0	0	1	0	0
PV113	170	23	1	0	1	8	2	2	1	1	10	1	4	2	1	17	0	0	47	2	0	0	0	10	1	0	0	0	0	0	1	0	1	0	0	0	0	1	0	1	0	4	0	0	0	0	0	0	0
PV114	66	1	0	0	0	142	0	1	5	1	1	9	0	0	75	2	2	0	11	0	1	0	30	1	0	0	0	4	0	0	0	0	0	0	1	2	0	0	0	0	2	0	0	0	0	0	0	1	6
PV116	4	38	33	0	1	3	247	1	2	0	2	0	5	2	0	3	0	0	22	0	0	0	0	2	2	0	0	0	0	0	0	0	0	0	0	0	0	0	0	1	0	1	0	0	0	0	0	0	0
PV117	96	5	1	1	6	40	2	1	1	3	9	2	0	0	0	27	0	0	26	4	0	0	0	12	0	0	0	1	0	0	0	2	2	1	0	0	0	1	0	4	0	3	1	0	0	2	1	0	0
PV118	8	227	28	0	0	58	0	5	2	2	0	2	8	4	0	2	2	7	1	1	0	0	0	1	2	0	0	2	0	1	0	0	0	0	1	1	0	0	0	0	0	0	0	0	0	2	0	0	1
PV119	9	9	1	8	1	6	1	1	0	2	11	0	0	1	0	45	0	0	40	2	0	0	0	23	0	0	1	0	0	0	1	1	1	2	0	0	0	1	1	6	0	8	0	0	0	0	3	0	0
PV12	53	180	1	0	0	1	0	33	0	0	2	0	36	6	0	3	0	0	4	4	0	1	1	3	9	1	0	0	1	0	0	0	0	0	0	0	2	0	0	2	0	2	0	1	0	0	0	0	0
PV120	20	183	0	0	0	52	0	0	2	0	11	1	0	1	0	6	2	2	2	1	0	0	0	7	0	0	0	3	0	0	5	0	10	2	0	0	1	2	1	0	1	2	0	0	3	0	0	0	1
PV121	4	10	1	2	0	1	0	0	0	0	39	0	0	0	0	18	0	0	6	0	0	0	0	17	1	0	0	0	0	0	10	0	29	4	0	0	0	5	0	1	0	6	0	0	0	0	1	0	0
PV122	1	4	0	2	0	1	1	0	1	0	44	0	0	0	0	24	0	0	13	0	1	0	1	27	0	0	0	0	0	0	9	0	22	3	0	0	0	4	0	1	0	8	0	0	0	0	0	0	0
PV123	249	5	1	0	2	18	0	1	3	0	5	1	0	0	0	4	1	0	22	0	0	0	0	6	0	0	0	1	0	0	2	0	2	0	0	0	0	1	0	1	0	2	0	0	0	0	0	0	0
PV125	11	18	3	0	0	0	5	0	1	1	13	2	0	0	0	19	1	0	94	0	0	0	0	23	0	0	0	0	0	1	7	0	8	1	0	0	0	3	0	2	0	6	0	0	0	0	0	0	0
PV126	101	109	1	0	1	71	1	4	3	6	2	2	0	12	1	3	3	5	12	0	0	0	2	2	0	0	0	2	7	0	1	1	1	0	0	0	2	0	0	0	1	1	0	0	0	0	0	0	1
PV127	9	214	98	0	0	36	0	7	1	0	1	1	1	0	0	1	1	0	3	1	0	0	0	1	0	0	0	1	0	0	0	0	0	0	0	0	0	0	0	0	0	0	0	0	0	0	0	0	1
PV128	7	11	2	4	2	3	4	0	8	1	18	0	0	0	0	19	1	0	70	0	0	0	0	17	0	0	6	0	0	0	5	0	3	1	0	0	0	1	0	0	0	6	0	0	0	0	3	0	0
PV129	29	9	0	2	4	44	0	6	1	0	22	1	2	1	0	22	0	0	2	3	1	0	0	17	0	0	1	2	0	0	6	0	8	4	0	0	0	5	0	8	0	6	0	2	0	0	2	0	0
PV130	18	20	3	3	2	99	0	1	2	1	16	1	0	2	0	16	1	1	1	0	0	3	1	13	0	0	1	3	0	0	4	0	8	3	0	0	1	8	0	6	1	5	0	1	0	0	3	0	2
PV131	10	60	6	5	1	3	0	1	2	1	22	1	2	1	0	22	0	0	18	2	4	0	0	16	0	0	1	0	0	0	7	0	6	4	0	0	0	6	0	11	0	8	0	1	0	0	0	0	1
PV132	15	4	0	2	4	1	0	1	0	0	13	0	0	0	0	15	0	0	74	0	0	0	0	16	0	0	0	0	0	0	3	0	3	4	0	0	0	3	0	5	0	3	0	0	1	0	0	0	0
PV133	2	13	1	1	0	1	0	0	0	0	17	0	0	0	0	17	0	0	79	0	0	1	0	12	0	0	1	0	0	0	5	0	5	3	0	0	0	2	0	4	0	4	0	0	0	0	0	0	0
PV134	9	4	0	2	5	2	0	0	0	1	16	0	0	0	0	20	0	0	66	0	1	0	0	14	0	0	2	0	0	0	3	0	3	4	0	0	0	1	0	4	0	3	0	0	0	0	1	0	0
PV135	11	8	1	0	1	5	0	1	1	0	18	1	0	1	1	29	0	1	1	1	1	0	0	23	0	0	1	0	0	0	3	0	13	5	0	0	0	8	0	21	0	10	0	0	0	0	1	0	0
PV136	6	4	3	0	1	1	0	0	0	7	29	0	0	0	1	25	0	0	0	0	0	0	0	21	0	2	6	0	0	0	6	5	8	7	0	0	0	8	0	18	0	10	0	2	0	0	5	0	0
PV137	6	106	3	0	1	0	4	11	2	1	12	2	7	4	0	20	1	0	1	0	2	1	0	18	2	0	0	0	0	1	2	0	8	6	0	0	0	5	0	11	0	6	0	2	0	0	2	0	0
PV138	1	6	1	5	20	0	1	13	144	0	1	0	0	2	0	3	39	3	4	8	17	0	0	2	0	4	0	0	0	0	0	0	0	0	2	0	0	0	0	1	0	1	8	0	0	0	0	0	0
PV139	10	12	186	3	0	0	4	0	1	0	3	0	1	0	1	9	1	0	21	0	1	1	0	3	0	0	0	0	0	0	0	0	1	2	0	0	0	0	0	3	0	2	0	1	0	0	2	0	0
PV14	194	107	0	6	1	13	0	2	0	0	1	0	0	0	2	0	0	5	0	1	1	0	5	0	0	0	0	2	0	0	0	0	0	0	0	0	0	0	3	0	1	0	0	1	0	0	0	0	1
PV140	17	24	6	2	1	3	2	3	3	1	11	0	1	0	0	21	0	0	28	0	1	0	0	12	0	1	2	0	1	0	1	0	3	5	0	0	0	2	0	6	1	3	0	1	0	0	1	0	0
PV141	65	94	39	1	4	3	1	0	13	0	1	12	0	0	0	0	5	2	0	0	40	0	0	0	1	0	1	1	0	3	1	0	1	0	1	0	0	0	0	0	5	1	5	1	0	1	0	8	4
PV142	20	40	1	4	0	1	0	2	1	0	32	0	0	0	0	24	0	0	12	0	1	0	2	13	0	0	4	0	0	0	8	0	7	1	0	0	0	4	0	3	0	13	0	0	0	0	0	0	0
PV143	181	74	0	1	1	0	0	25	3	14	1	1	3	3	0	1	2	5	0	3	3	0	3	1	1	0	0	0	0	4	0	3	0	0	2	0	2	0	0	0	1	0	0	0	1	0	0	0	0
PV144	12	4	0	2	0	1	0	1	0	0	29	0	0	0	0	34	0	0	13	0	0	0	0	17	0	0	0	0	0	0	5	0	7	1	0	0	0	3	0	2	0	11	0	1	0	0	1	0	0
PV145	61	268	0	0	0	0	0	0	0	0	3	0	2	3	0	5	0	0	7	3	0	0	0	2	0	0	0	0	0	0	1	0	1	0	0	0	0	1	0	1	0	1	0	0	0	0	1	0	0
PV146	3	10	0	2	1	1	0	1	0	0	13	0	0	0	0	27	0	0	65	0	0	0	0	13	0	0	0	0	0	0	4	0	4	3	0	0	0	3	0	8	0	5	0	0	0	0	2	0	0
PV147	57	156	0	0	2	2	0	1	1	3	4	4	11	16	9	5	2	1	10	17	9	0	0	2	1	0	0	0	0	0	1	1	1	0	0	0	0	1	0	1	4	1	0	0	0	0	0	1	2
PV148	34	5	26	0	1	1	0	1	0	12	13	0	1	0	1	34	1	0	7	0	0	0	0	14	0	2	5	0	0	0	3	2	2	5	0	0	0	3	0	11	1	7	0	2	0	0	3	0	0
PV149	87	15	1	1	2	0	3	1	1	1	14	2	1	1	0	27	0	0	24	7	1	0	0	12	0	0	0	0	0	0	3	0	3	2	0	1	0	3	0	7	0	4	0	0	0	0	1	0	0
PV15	39	141	73	1	1	18	0	37	0	0	0	0	15	2	0	0	0	1	0	41	0	0	0	0	4	0	0	3	0	0	0	0	0	0	0	0	0	0	0	0	1	0	0	0	0	0	0	0	1
PV150	8	77	73	0	3	0	124	4	3	2	3	1	1	1	4	5	1	1	2	0	3	1	0	2	0	1	0	0	1	2	0	0	1	1	0	1	4	1	1	2	1	1	0	0	0	1	0	1	1
PV151	59	10	70	1	2	0	77	2	2	4	14	1	8	5	0	1	1	8	0	1	1	0	0	2	12	0	0	0	0	5	2	1	8	0	0	0	3	1	0	0	0	0	0	0	0	1	0	1	1
PV152	61	200	0	0	2	0	1	50	2	0	7	0	7	4	3	1	0	0	0	0	1	0	0	1	2	0	0	0	0	0	2	0	4	0	0	0	0	1	0	0	0	0	0	0	0	0	0	0	0
PV153	30	31	24	1	25	2	0	1	7	2	25	13	1	0	1	3	3	1	0	1	12	0	0	2	0	0	4	0	0	1	9	0	9	3	3	7	1	2	0	0	4	1	1	0	1	1	2	3	2
PV154	104	233	0	1	1	0	3	0	0	0	1	1	0	0	7	1	1	0	5	3	1	0	16	1	0	0	0	0	0	0	0	0	1	0	0	0	0	0	0	0	0	0	0	0	0	0	0	0	0
PV155	20	26	0	12	0	4	0	1	3	2	11	0	1	1	1	12	0	1	47	1	1	0	0	10	2	0	3	0	0	0	6	1	7	1	0	0	1	2	1	2	1	5	0	0	0	0	1	0	0
PV156	12	1	0	4	1	2	0	1	0	0	16	0	0	0	0	16	0	0	59	0	0	0	0	12	0	0	0	0	0	0	6	0	11	3	0	0	0	3	0	1	0	2	0	1	0	0	1	0	0
PV157	4	14	1	2	0	1	0	1	0	1	15	0	0	0	0	19	0	0	54	0	0	1	0	12	0	0	0	0	0	0	9	0	10	2	0	0	0	3	0	2	0	5	0	0	0	0	2	0	0
PV158	151	104	14	1	11	3	1	4	5	0	0	4	0	3	0	0	5	2	0	32	26	0	0	0	0	0	0	0	4	1	0	0	0	0	0	0	0	0	0	0	2	0	2	1	0	0	0	4	0
PV159	281	28	1	1	34	1	1	2	2	0	1	1	4	5	0	0	1	1	0	3	4	0	0	0	3	0	0	0	0	0	0	0	0	0	0	2	0	0	0	0	2	0	0	0	0	0	0	0	0
PV16	239	46	1	1	3	33	0	21	0	2	0	0	0	2	0	3	0	0	0	3	0	0	1	1	0	0	1	7	0	0	0	0	1	2	0	0	0	0	0	0	4	0	1	0	1	0	0	0	3
PV160	217	36	0	0	123	1	0	1	1	0	0	0	0	2	0	0	0	0	0	11	1	0	0	0	0	0	0	0	0	0	0	0	0	0	0	0	0	0	0	0	0	0	0	0	0	0	0	0	0
PV161	20	66	31	0	94	0	171	3	1	0	0	0	2	0	0	0	0	0	0	2	1	0	0	0	2	0	0	0	0	0	0	0	0	0	0	0	0	0	0	0	0	0	0	0	0	0	0	0	0
PV162	20	9	3	12	327	2	1	1	0	1	1	0	3	1	0	0	0	0	0	0	0	0	0	0	1	0	0	0	0	0	0	0	0	0	0	0	0	0	0	0	0	0	0	0	0	0	0	0	2
PV163	252	15	4	4	3	4	1	1	6	2	0	6	0	2	0	0	6	3	1	1	34	0	0	0	0	0	1	1	1	1	0	0	0	0	2	2	1	0	1	0	3	0	1	0	1	0	1	5	1
PV164	7	41	1	1	324	3	4	2	1	0	0	0	0	0	2	0	1	0	0	0	0	0	0	0	0	0	0	0	0	0	0	0	0	0	0	0	0	0	0	0	0	0	0	0	0	0	0	0	2
PV165	340	0	0	0	56	0	0	0	0	0	0	0	0	0	0	0	0	0	0	0	0	0	0	0	0	0	0	0	0	0	0	0	0	0	0	0	0	0	0	0	0	0	0	0	0	0	0	0	0
PV166	8	3	1	1	376	0	0	1	0	0	0	0	0	0	0	0	0	0	0	0	0	1	0	0	0	0	0	0	0	0	0	0	0	0	0	0	0	0	0	0	0	0	0	0	0	0	0	0	2
PV167	7	8	1	2	367	0	0	3	1	1	0	0	0	1	0	0	0	0	0	0	0	0	0	0	0	0	0	0	0	0	0	0	0	0	0	0	0	0	0	0	0	0	0	0	0	0	0	0	2
PV17	10	69	286	0	1	2	2	2	1	1	1	2	0	0	0	0	1	0	0	3	0	0	0	0	0	0	0	0	0	1	0	0	1	0	0	0	0	0	0	0	0	0	0	0	0	0	0	0	0
PV170	60	59	68	4	73	3	2	8	2	4	1	0	4	2	1	1	2	16	0	4	1	2	2	1	0	1	0	0	1	2	0	0	0	0	0	1	4	0	7	0	0	0	0	0	0	1	2	2	2
PV171	133	20	31	3	58	2	63	7	1	0	1	1	10	6	1	1	1	2	0	3	1	0	1	0	15	0	1	0	0	0	0	0	0	1	0	0	0	0	0	0	0	0	0	0	0	0	0	0	0
PV172	45	14	3	1	288	3	0	2	1	0	5	1	1	1	0	1	0	0	0	2	4	0	0	0	0	0	0	0	0	0	0	0	1	0	0	3	0	0	0	0	0	0	1	0	0	0	0	0	0
PV173	218	64	1	0	92	0	0	1	0	0	0	0	0	1	0	0	1	1	0	10	1	0	0	0	0	0	0	0	0	0	0	0	0	0	0	0	0	0	0	0	0	0	0	0	0	0	0	0	0
PV174	341	2	26	2	22	0	0	1	0	0	0	0	0	0	0	0	0	0	0	0	0	0	0	0	0	0	0	0	0	0	0	0	0	0	0	0	0	0	0	0	0	0	0	0	0	0	0	0	0
PV177	7	2	0	1	366	0	0	1	0	0	0	0	0	0	0	0	0	0	0	0	0	0	0	0	0	0	1	1	0	0	0	0	0	0	0	0	0	0	0	0	0	0	0	0	0	0	0	0	3
PV178	375	3	0	0	13	0	0	0	0	0	0	0	0	0	0	0	0	1	0	0	1	0	0	0	0	0	0	0	0	2	0	0	0	0	0	0	0	0	0	0	0	0	0	0	0	0	0	0	0
PV179	41	150	0	0	16	1	0	74	13	0	2	2	11	6	0	0	9	0	0	1	4	0	0	0	2	3	0	0	0	0	0	0	0	2	5	1	0	0	0	0	6	0	1	3	0	0	0	2	0
PV18	39	14	15	1	12	14	51	3	14	1	4	12	1	0	5	5	10	2	9	0	0	9	2	5	1	4	0	5	7	0	1	1	6	0	0	0	0	1	0	2	0	4	1	0	0	0	0	0	0
PV182	104	41	69	4	34	4	0	2	12	3	1	4	1	1	0	1	2	1	1	1	29	0	1	1	0	5	1	2	0	0	0	0	0	0	2	0	0	0	0	0	6	0	1	1	1	0	0	9	1
PV183	83	75	5	4	9	1	11	6	20	1	9	2	9	6	1	1	10	3	1	2	14	1	2	5	6	2	0	4	0	0	0	0	0	1	1	5	2	0	0	0	14	1	1	0	0	1	0	5	0
PV184	80	204	24	0	59	3	0	2	1	0	1	2	0	0	1	0	0	0	0	1	2	0	0	0	0	0	0	0	0	0	0	0	0	0	0	0	0	0	0	0	0	0	0	0	0	0	0	0	3
PV185	27	19	2	0	229	1	1	0	10	2	0	2	0	1	1	0	9	0	0	3	30	0	0	0	0	0	0	1	0	0	0	0	2	0	1	0	0	0	0	0	21	0	0	0	2	0	1	6	6
PV186	84	10	2	5	85	1	2	3	3	2	1	2	11	3	3	1	3	2	0	1	3	0	0	1	6	0	0	0	1	0	0	0	1	0	1	1	0	0	0	0	2	1	1	0	0	0	0	1	3
PV188	98	42	23	0	5	6	4	3	10	3	0	4	2	0	3	1	3	1	0	1	28	55	1	0	0	5	3	0	12	0	0	0	0	0	0	1	1	0	2	0	8	0	3	0	0	0	3	10	2
PV189	55	44	0	1	4	1	0	12	8	28	0	4	2	2	0	1	5	23	1	6	36	0	0	0	0	0	0	0	0	4	0	1	0	0	1	1	8	0	11	0	4	0	4	0	0	7	1	11	0
PV19	1	2	40	1	0	0	353	0	0	0	0	0	0	0	0	0	0	0	0	0	0	0	0	0	0	0	0	0	0	0	0	0	0	0	0	0	0	0	0	0	0	0	0	0	0	0	0	0	0
PV190	28	13	307	1	1	1	0	1	1	1	0	1	3	2	0	0	2	5	0	0	8	0	0	0	0	0	0	0	0	0	0	0	0	0	0	0	0	0	0	0	1	0	1	0	0	0	0	2	0
PV191	16	374	0	0	0	0	0	0	0	0	0	0	0	0	0	0	0	0	0	1	0	0	0	0	0	0	0	0	0	0	0	0	0	0	0	0	0	0	0	0	0	0	0	0	0	0	0	0	0
PV192	76	15	4	3	4	0	0	1	2	1	12	1	3	1	0	7	0	1	43	1	7	1	0	10	1	0	0	0	0	0	4	0	1	1	1	1	0	0	0	3	4	3	1	1	0	0	0	1	0
PV193	67	244	20	0	18	1	0	8	2	1	0	0	0	1	5	0	1	0	0	2	10	0	0	0	0	0	0	0	0	0	0	0	0	0	0	0	0	0	0	0	1	0	1	0	0	0	0	3	0
PV194	17	185	20	0	18	0	63	5	1	0	0	0	32	22	0	0	0	1	0	2	2	0	0	0	12	1	0	0	0	0	0	0	0	0	0	0	0	0	0	0	1	0	0	0	0	0	0	0	0
PV195	4	11	47	1	300	6	0	1	1	0	2	1	0	0	0	0	1	0	0	0	4	0	0	1	0	0	1	0	0	0	0	0	0	0	0	0	0	0	0	0	0	1	0	0	0	0	0	1	1
PV196	210	93	0	0	65	0	1	9	1	0	0	0	0	1	0	0	1	0	0	2	5	0	0	0	0	0	0	0	0	0	0	0	0	0	0	0	0	0	0	0	1	0	0	0	0	0	0	2	0
PV197	17	13	9	10	309	1	3	1	0	1	1	1	1	3	1	1	0	0	0	1	0	0	0	0	0	0	0	0	0	0	0	0	0	0	0	0	0	0	0	0	0	0	0	0	0	0	1	0	3
PV198	35	47	1	3	165	2	1	19	15	3	0	1	2	1	0	0	9	0	10	5	14	0	0	0	0	0	0	0	0	0	0	0	0	0	1	0	0	0	0	0	10	0	0	0	1	0	0	5	8
PV199	115	21	4	2	79	4	5	3	6	0	2	7	0	2	2	2	8	1	2	1	25	0	0	3	0	0	0	1	0	0	3	0	1	0	0	0	0	0	0	0	5	0	1	0	0	0	2	5	0
PV2	65	16	0	0	4	1	0	7	0	1	33	0	0	4	0	16	0	3	1	1	0	0	0	11	5	0	0	1	0	1	12	0	7	11	0	1	0	10	0	8	2	8	0	0	0	0	0	0	0
PV20	18	200	44	4	6	66	1	0	0	1	2	0	6	5	0	2	0	1	0	7	1	0	0	1	1	1	0	10	0	0	0	0	0	1	0	0	0	0	0	0	1	0	2	0	0	0	0	1	2
PV200	5	2	1	1	378	1	0	0	0	0	0	0	0	0	0	0	0	0	0	0	1	0	0	0	0	0	1	0	0	0	0	0	0	0	0	0	0	0	0	0	0	0	0	0	0	0	0	0	0
PV201	10	7	5	1	364	0	1	2	0	0	0	0	0	0	0	0	0	0	0	0	0	1	0	0	0	0	0	0	0	0	0	0	0	0	0	0	0	0	0	0	0	0	0	0	0	0	0	0	1
PV202	17	20	4	5	340	0	0	3	0	1	0	0	0	0	0	0	1	0	0	0	0	0	0	0	0	0	0	0	0	1	0	0	0	0	0	0	0	0	0	0	0	0	0	0	0	0	0	0	0
PV206	46	39	100	8	88	8	5	6	4	1	0	2	6	1	1	1	1	0	0	6	9	1	0	0	2	3	1	0	1	0	0	0	1	0	0	2	0	0	0	0	2	0	1	0	0	0	0	3	1
PV208	41	124	5	12	12	27	28	51	4	0	12	4	4	1	2	2	1	0	0	2	12	0	0	2	0	0	0	0	0	0	1	0	1	1	0	0	1	0	0	3	2	1	1	0	0	0	0	4	1
PV209	285	31	3	0	8	10	3	14	2	0	0	0	0	0	1	0	0	2	0	0	9	0	0	0	0	1	0	0	0	0	0	0	0	0	1	1	1	0	0	0	2	0	0	0	1	2	0	1	0
PV21	10	1	0	2	43	21	0	7	1	0	18	0	0	0	0	5	0	0	0	0	0	0	0	6	0	3	0	5	0	0	12	0	1	2	4	0	0	7	0	9	7	2	2	0	0	0	0	0	2
PV210	35	273	13	8	4	2	5	17	1	0	1	0	9	6	0	0	0	0	0	0	2	1	2	1	3	0	0	0	0	0	0	0	0	0	0	0	0	0	0	0	1	0	0	0	0	1	0	0	0
PV211	9	230	125	2	0	1	0	5	0	0	0	0	8	3	0	0	0	0	0	0	1	0	0	0	3	0	0	0	0	0	0	0	0	0	0	1	0	0	0	0	0	0	0	0	0	0	0	0	0
PV212	34	240	2	1	2	9	6	35	2	0	0	0	9	2	3	0	1	1	0	6	5	0	1	0	16	0	0	0	0	0	0	0	0	0	1	0	0	0	0	0	2	0	0	0	0	0	0	1	0
PV23	34	62	199	17	5	32	4	4	0	1	1	1	0	1	0	1	2	0	0	1	2	1	0	0	0	0	0	5	0	0	0	0	1	0	1	0	0	0	0	0	0	0	1	0	0	0	0	0	0
PV24	42	52	8	15	41	85	1	2	0	12	1	1	11	5	1	1	0	10	0	4	0	0	0	2	2	0	0	14	0	3	1	2	1	1	0	0	5	0	14	0	1	1	2	0	0	5	0	1	2
PV28	22	8	1	1	3	17	1	7	2	1	0	1	1	1	1	0	3	0	1	1	2	0	0	1	0	0	0	1	0	1	1	0	1	1	0	0	0	1	1	1	2	0	0	0	1	0	2	0	0
PV29	19	13	7	0	3	1	1	2	1	9	0	0	0	0	1	0	0	0	1	1	0	0	0	0	0	1	4	0	0	0	1	1	1	1	0	0	0	0	0	0	0	0	1	1	0	0	4	0	1
PV30	7	3	7	0	2	16	16	0	2	1	2	7	0	0	0	3	2	0	4	0	1	0	0	0	0	0	0	1	0	2	1	0	2	2	0	0	2	1	0	0	1	2	1	0	0	0	1	1	0
PV36	117	18	20	2	14	8	1	4	0	0	3	0	44	10	1	2	0	0	0	3	0	0	0	0	19	0	0	1	0	0	1	0	0	1	0	0	0	1	0	0	0	0	1	0	0	0	0	0	0
PV37	383	4	0	1	0	5	0	0	0	0	0	0	0	0	0	0	0	0	0	0	0	0	0	0	0	0	0	0	0	0	0	0	0	0	0	0	0	0	0	0	0	0	0	0	0	0	0	0	0
PV4	2	10	3	0	1	1	0	1	0	0	0	0	1	1	1	0	0	0	0	0	0	0	0	0	0	0	0	66	113	0	0	0	0	0	0	0	0	0	0	0	0	0	0	0	0	0	0	0	0
PV40	71	49	5	7	148	3	2	1	0	0	7	1	1	0	0	3	1	1	17	1	2	1	0	4	0	0	0	0	1	2	0	0	0	1	0	1	0	1	0	0	0	2	0	0	0	0	0	0	0
PV41	258	25	1	0	2	2	0	1	3	2	0	2	20	3	0	0	0	2	0	0	3	0	0	0	0	9	0	1	2	0	0	0	0	0	5	1	1	0	0	0	2	0	2	0	1	0	0	1	0
PV42	71	175	3	1	2	1	0	14	0	3	0	1	14	2	1	1	0	61	0	0	2	0	0	0	6	0	3	0	0	0	0	1	0	0	0	2	1	0	1	0	1	0	1	0	0	2	0	2	0
PV43	3	2	4	0	1	0	386	0	0	0	0	0	0	0	0	0	0	0	0	0	0	0	0	0	0	0	0	0	0	0	0	0	0	0	0	0	0	0	0	0	0	0	0	0	0	0	0	0	0
PV44	183	11	1	1	2	2	1	1	1	1	0	1	0	0	1	0	0	44	0	0	1	1	0	0	0	0	0	0	0	0	0	16	0	0	0	0	42	0	10	0	0	0	0	0	0	2	0	0	0
PV45	20	29	17	11	142	3	10	1	0	2	1	1	1	2	2	0	1	2	19	1	10	0	3	1	2	1	0	0	0	1	0	0	0	1	0	0	1	0	2	0	15	2	3	7	0	3	0	12	5
PV46	17	166	0	0	0	0	200	7	0	0	0	0	1	1	0	0	0	0	0	0	0	0	0	0	0	1	0	0	0	0	0	0	0	0	0	0	0	0	0	0	0	0	0	0	0	0	0	0	0
PV49	19	125	1	9	67	8	2	22	3	1	4	6	7	5	0	0	1	1	2	1	20	0	1	3	3	0	0	1	0	0	0	0	0	0	1	0	0	0	1	0	14	0	8	0	0	0	0	9	0
PV5	31	156	0	1	1	5	117	0	0	0	1	0	0	0	22	1	0	0	0	1	1	0	38	0	0	0	0	3	0	0	0	0	0	0	0	0	0	0	0	0	0	0	1	0	0	0	1	0	0
PV50	230	93	0	0	0	0	0	54	0	0	0	0	0	3	0	0	0	0	0	4	0	6	0	0	3	0	0	0	0	0	0	0	0	0	0	0	0	0	0	0	0	0	0	0	0	0	0	0	0
PV51	52	341	2	0	0	0	0	2	0	0	0	0	0	0	0	0	0	0	0	1	0	0	0	0	0	0	0	0	0	0	0	0	0	0	0	0	0	0	0	0	0	0	0	0	0	0	0	0	0
PV52	23	241	0	0	24	8	0	0	3	0	0	7	0	0	0	0	1	0	1	1	18	0	36	0	0	0	0	0	0	0	0	0	0	0	1	0	0	0	0	0	9	0	3	0	0	0	0	5	0
PV53	12	218	0	0	19	2	20	13	0	0	0	1	3	2	74	0	0	0	1	1	1	1	11	0	1	0	0	0	0	0	0	0	0	0	0	1	0	0	0	0	1	0	1	0	0	0	0	1	0
PV54	6	8	2	0	34	1	1	1	2	2	18	1	0	0	0	17	0	1	36	0	1	0	0	10	0	1	1	1	0	0	4	0	8	0	0	0	0	6	0	8	0	0	0	2	0	0	2	2	0
PV55	192	50	6	4	21	4	21	1	6	3	2	13	1	1	0	1	4	2	3	0	6	1	0	1	1	1	0	0	0	4	2	0	0	1	0	0	0	0	0	0	3	0	1	1	3	1	0	2	1
PV56	28	113	170	2	7	5	12	2	3	0	0	5	9	1	2	0	1	1	1	0	1	1	1	0	6	0	0	1	1	0	0	0	0	0	0	0	0	0	0	0	1	0	0	0	0	0	0	1	0
PV59	70	125	19	2	100	0	0	15	1	0	1	0	10	4	0	0	0	0	2	13	0	0	0	0	5	0	0	0	0	0	0	0	0	0	0	1	0	0	0	0	6	0	0	0	1	0	0	0	3
PV6	10	123	167	1	14	2	15	1	0	0	5	0	5	1	0	3	0	0	0	0	0	0	0	2	3	0	0	2	0	0	0	0	2	1	0	0	0	2	0	1	1	1	0	0	0	0	0	0	0
PV61	288	48	1	6	2	8	4	8	1	1	1	1	5	1	0	0	0	1	0	1	2	0	0	0	7	0	0	0	0	0	0	0	0	0	0	0	0	0	0	0	0	0	0	0	0	0	0	0	0
PV62	211	24	1	2	14	86	0	1	0	0	0	3	0	0	4	1	0	0	0	0	7	0	13	0	0	0	0	0	0	0	1	0	0	0	0	2	0	0	0	0	3	0	2	0	1	0	1	1	0
PV63	37	6	1	1	8	58	0	0	1	56	0	4	0	3	5	0	0	12	0	3	5	118	0	0	0	0	0	1	0	3	0	0	0	0	1	3	20	0	0	0	3	0	1	0	1	3	0	3	0
PV64	39	146	0	1	21	141	0	0	2	0	0	4	0	0	0	1	0	0	1	0	12	0	0	0	0	1	1	1	3	0	0	0	0	0	1	0	1	0	0	0	3	0	3	0	0	0	0	3	1
PV67	30	75	7	2	40	98	20	4	6	2	11	6	2	0	0	2	5	0	4	1	4	1	0	1	1	1	0	1	1	2	1	0	1	1	1	1	3	1	0	0	2	1	2	0	1	5	0	5	1
PV68	24	30	264	0	7	14	1	1	1	2	0	1	12	6	1	0	1	2	0	1	1	1	0	0	4	0	0	0	1	1	0	0	0	0	0	1	1	0	2	0	0	0	0	0	0	0	0	1	0
PV69	1	27	362	0	1	2	2	0	0	0	0	0	0	0	0	0	0	0	0	0	0	0	0	0	0	0	0	0	0	0	0	0	0	0	0	0	0	0	0	0	0	0	0	0	0	0	0	0	0
PV7	1	0	0	0	355	0	0	0	0	0	3	0	0	0	0	3	0	0	1	0	0	0	0	2	0	0	0	0	0	0	1	0	2	1	0	0	0	1	0	1	1	1	0	0	0	0	0	0	2
PV71	209	43	0	0	9	8	0	48	3	1	0	0	6	4	0	0	1	2	0	0	1	0	0	1	3	1	3	0	0	1	0	0	0	0	1	0	0	0	0	0	2	0	1	1	0	0	0	0	1
PV72	33	37	3	4	28	118	1	4	24	1	7	8	1	0	0	10	9	0	0	0	8	0	1	2	0	0	0	7	0	0	0	0	3	0	3	0	0	0	0	3	14	4	2	0	0	0	0	5	0
PV73	62	86	0	1	0	118	0	3	7	1	1	5	3	2	0	1	2	5	1	33	7	0	0	0	0	2	2	0	0	2	1	0	0	0	0	0	0	0	0	0	2	0	3	0	0	0	0	3	0
PV74	67	43	3	8	0	112	1	23	7	1	11	10	0	2	0	10	1	0	3	2	6	0	5	3	0	1	0	1	0	0	4	0	5	0	0	0	0	4	0	0	4	0	3	0	0	0	0	5	0
PV75	71	89	1	47	1	70	0	9	3	1	0	3	4	3	0	3	1	6	2	18	4	0	1	1	1	1	0	0	0	1	0	4	1	0	2	0	1	0	4	0	0	0	1	0	0	0	0	2	0
PV77	34	52	17	1	0	61	0	0	14	2	3	1	6	0	0	1	4	1	1	0	2	1	0	0	0	2	5	1	3	2	0	0	2	0	0	3	2	0	1	0	3	2	2	0	1	1	5	1	0
PV8	14	365	0	1	1	2	0	0	0	0	0	0	0	0	0	0	0	0	0	0	0	0	3	0	0	0	0	1	0	0	0	0	0	0	0	0	0	0	0	0	1	0	1	0	0	0	0	0	0
PV81	55	12	2	5	99	2	3	4	0	1	8	1	0	0	2	2	0	0	2	0	2	0	1	7	1	0	1	2	0	0	2	2	2	1	2	1	0	0	0	1	0	9	0	0	0	0	2	0	2
PV82	2	2	0	1	320	2	0	0	0	0	1	0	0	0	0	0	0	0	0	0	1	0	0	0	0	0	0	0	0	0	0	0	0	0	0	0	0	0	0	0	0	0	0	0	0	0	0	0	1
PV83	17	35	5	0	258	0	5	0	0	0	0	0	0	0	2	0	1	0	3	0	1	0	0	0	0	2	3	0	0	0	0	0	0	0	0	0	0	0	0	0	1	4	0	0	0	0	3	0	1
PV84	27	16	13	20	239	4	3	3	0	1	1	0	1	3	1	1	1	1	0	0	1	1	0	2	2	0	1	0	0	0	2	0	0	1	0	0	0	0	0	0	0	1	0	0	0	0	1	0	1
PV86	17	156	0	0	0	8	158	16	2	0	0	1	1	1	19	0	1	0	0	2	1	1	6	0	0	0	0	1	0	0	0	0	0	0	0	0	0	0	0	0	1	0	1	0	0	0	0	1	0
PV87	8	5	191	2	125	2	1	1	0	1	2	0	2	0	0	1	0	1	5	0	1	0	0	1	1	0	0	0	0	1	1	0	0	0	0	0	0	0	1	0	2	0	0	0	0	0	1	0	2
PV88	362	18	0	0	15	0	0	0	0	0	0	0	0	0	0	0	0	0	0	0	0	0	0	0	0	0	0	0	0	0	0	0	0	0	0	0	0	0	0	0	0	0	0	0	0	0	0	0	0
PV89	36	30	2	7	263	1	1	7	1	1	0	1	2	1	0	0	2	0	0	0	1	0	1	0	0	0	0	2	0	1	1	0	0	0	1	1	0	0	0	0	6	0	1	0	0	0	1	1	3
PV9	34	50	0	1	1	2	0	1	0	25	0	0	0	20	0	1	0	47	1	0	0	0	1	1	0	1	0	1	1	32	1	16	1	0	0	0	8	0	64	0	4	0	0	0	0	4	0	0	0
PV90	16	6	330	1	4	1	0	1	1	0	0	1	0	0	0	0	0	9	0	0	1	0	0	0	0	0	1	0	0	0	0	1	0	0	0	0	0	0	1	0	1	0	1	0	0	0	0	0	0
PV91	10	2	380	0	1	0	0	0	0	0	0	0	0	0	0	0	0	0	0	0	0	0	0	0	0	0	0	0	0	0	0	0	0	0	0	0	0	0	0	0	0	0	0	0	0	0	0	0	0
PV93	332	16	0	0	15	1	0	0	0	0	0	0	0	0	0	0	0	0	0	0	0	0	0	0	0	0	0	0	2	0	0	0	0	0	0	0	0	0	0	0	0	0	0	0	0	0	0	0	0
PV94	11	9	172	2	103	8	1	0	0	0	2	1	2	2	0	1	1	0	0	1	1	0	0	0	1	0	0	0	0	0	1	0	0	1	0	0	0	1	0	0	1	1	1	2	0	0	1	0	2
PV95	13	263	86	0	1	0	2	5	0	0	0	0	6	5	0	0	0	0	0	0	0	0	0	0	1	0	1	0	0	0	0	0	0	0	0	0	0	0	0	0	0	0	0	0	0	0	1	0	0
PV96	100	170	8	11	2	3	45	3	0	0	1	1	9	6	0	0	1	0	0	4	0	0	0	0	2	3	1	1	0	0	0	0	0	0	0	0	0	0	0	0	3	0	0	0	0	1	0	0	0
PV97	24	2	1	1	0	2	0	1	0	0	0	1	0	0	0	0	1	0	0	0	0	0	0	0	0	0	0	0	0	0	0	0	0	0	110	0	0	0	0	0	1	0	1	0	130	0	0	0	0
PV98	208	121	1	0	2	8	2	10	2	0	0	2	0	2	1	0	2	1	0	3	1	0	1	0	1	0	0	1	0	0	0	0	0	0	0	0	0	0	0	0	4	0	0	0	0	0	1	2	0
PV99	23	71	143	5	52	4	7	6	0	4	3	0	0	0	1	1	0	1	5	0	0	0	0	1	0	1	4	0	1	0	0	1	1	1	2	1	0	1	0	1	1	4	1	2	0	1	2	1	2
[truncated: 2,946 more columns]
