# Supplementary material for: A quality improvement study on the relationship between intranasal povidone-iodine and anesthesia and the nasal microbiota of surgery patients
Source: PLoS One. 2022 Dec 9;17(12):e0278699. doi: 10.1371/journal.pone.0278699 (PMC9733847; doi:10.1371/journal.pone.0278699)
Supplement: S4 Table — The relative abundance of the top 10 phyla and genera found in pre-surgery and post-surgery samples in control and povidone-iodine groups. (XLSX) [file pone.0278699.s005.xlsx]

## Sheet: Sheet4
S4 Table: The relative abundance of the top 10 phyla and genera found in pre-surgery and post-surgery samples in control and povidone-iodine groups.
		Pre-surgery		Post-surgery
	Phylum	Mean Rel. Abundance	Standard error(SE)	Mean Rel. Abundance	Standard error(SE)
Control Group - phyla	Firmicutes	21.2458	0.105208	21.1731	0.114469
	Actinobacteriota	9.00453	0.0770998	9.83363	0.0889785
	Proteobacteria	14.1369	0.111482	13.8483	0.118121
	Bacteroidota	1.35213	0.020459	1.05432	0.0194187
	Fusobacteriota	0.221696	0.0109285	0.0486818	0.00119511
	Bacteria_unclassified	0.0389222	0.00216905	0	0
	Cyanobacteria	0	0	0.0420168	0.00234151
Control group - genera	Staphylococcus	10.7615	0.0754218	9.14745	0.0676095
	Corynebacterium	8.15767	0.0617222	8.94807	0.0714169
	Dolosigranulum	4.33901	0.0614724	5.22497	0.0650506
	Ralstonia	6.65945	0.0849257	6.56844	0.0851848
	Lactobacillus	1.90599	0.0369122	3.84188	0.0606991
	Bradyrhizobium	2.00791	0.0316371	1.84468	0.0330363
	Moraxella	1.17979	0.029262	1.39453	0.0256673
	Pseudomonas	1.15947	0.0155772	1.15157	0.014615
	Succiniclasticum	1.4118	0.0258239	0.63572	0.0121171
	uncultured	0.746294	0.008842	1.17275	0.0282905
PI group - Phyla	Firmicutes	45.3494	0.100713	42.9561	0.0991765
	Actinobacteriota	19.9685	0.0868121	15.8179	0.0697105
	Proteobacteria	13.3908	0.0698801	17.7996	0.0693336
	Bacteroidota	4.94482	0.0403169	6.72007	0.0453959
	Fusobacteriota	0.18596	0.00426622	0.11523	0.00196318
	Myxococcota	0.148733	0.00122976	0.364383	0.00295419
	Cyanobacteria	0.00528476	0.000143293	0.065849	0.00162707
	Verrucomicrobiota	0.00641026	0.000247281	0.160852	0.00366907
PI group - genera	Staphylococcus	20.7239	0.0841534	13.4515	0.0627162
	Corynebacterium	18.2853	0.0747276	14.2817	0.0591593
	Dolosigranulum	5.23918	0.0495837	8.6233	0.0670066
	Lactobacillus	10.6879	0.0783129	13.3997	0.0890735
	Bradyrhizobium	2.48029	0.0212152	4.22162	0.0295263
	Moraxella	2.75824	0.0409279	3.75351	0.0436813
	Succiniclasticum	2.72766	0.0221344	2.80586	0.0164562
	Prevotella	3.67085	0.0284752	4.28805	0.0291623
	Succinivibrionaceae_UCG-001	2.68781	0.0295498	3.45639	0.0300729
	uncultured	1.45659	0.014329	1.81645	0.0133696
