# Supplementary material for: A quality improvement study on the relationship between intranasal povidone-iodine and anesthesia and the nasal microbiota of surgery patients
Source: PLoS One. 2022 Dec 9;17(12):e0278699. doi: 10.1371/journal.pone.0278699 (PMC9733847; doi:10.1371/journal.pone.0278699)
Supplement: S5 Table — The predicted OTUs by SIMPER analysis drive differences found between pre- and post-surgery in control group. (XLSX) [file pone.0278699.s006.xlsx]

## Sheet: S5
S5: List of OTUs predicted by SIMPER to drive differences found between pre-surgery and post-surgery samples in control groups. OTUs with false discovery rate (FDR) adjusted corrected p-value <0.05 from the Kruskal-Wallis rank-sum test significant. Taxonomies are listed as Phylum; Class; Order; Family; Genus
						Pre-surgery		Post-surgery
	OTU	SIMPER	Kruskal-Wallis p-value	FDR p-value	Taxonomy	Mean Rel. Abundance	Standard error (SE)	Mean Rel. Abundance	Standard error(SE)
1	Otu1	0.152573	0.754734	0.990513	Bacteria;Firmicutes;Bacilli;Staphylococcales;Staphylococcaceae;Staphylococcus;	0.216451	0.0614595	0.187912	0.0561025
2	Otu4	0.148578	0.277775	0.990513	Bacteria;Proteobacteria;Gammaproteobacteria;Burkholderiales;Burkholderiaceae;Ralstonia;	0.139805	0.0702109	0.137284	0.0698815
3	Otu2	0.13956	0.778572	0.990513	Bacteria;Actinobacteriota;Actinobacteria;Corynebacteriales;Corynebacteriaceae;Corynebacterium;	0.164808	0.0516623	0.182864	0.0589909
4	Otu3	0.107222	0.908676	0.990513	Bacteria;Firmicutes;Bacilli;Lactobacillales;Carnobacteriaceae;Dolosigranulum;	0.0892343	0.0504801	0.108308	0.0527385
5	Otu5	0.064721	0.444258	0.990513	Bacteria;Firmicutes;Bacilli;Lactobacillales;Lactobacillaceae;Lactobacillus;	0.0367377	0.0294658	0.0770203	0.0481346
6	Otu6	0.0437657	0.990513	0.990513	Bacteria;Proteobacteria;Alphaproteobacteria;Rhizobiales;Xanthobacteraceae;Bradyrhizobium;	0.0407884	0.0247726	0.0385259	0.0268929
7	Otu7	0.030723	0.502843	0.990513	Bacteria;Proteobacteria;Gammaproteobacteria;Pseudomonadales;Moraxellaceae;Moraxella;	0.0218795	0.0237046	0.0277478	0.0197631
8	Otu9	0.0174107	0.193991	0.990513	Bacteria;Actinobacteriota;Actinobacteria;Corynebacteriales;Corynebacteriaceae;Lawsonella;	0.0152937	0.00721873	0.0176427	0.00929918
9	Otu19	0.0155546	0.910243	0.990513	Bacteria;Firmicutes;Bacilli;Lactobacillales;Streptococcaceae;Streptococcus;	0.00993439	0.00846159	0.0160964	0.0132907
10	Otu13	0.0149583	0.952556	0.990513	Bacteria;Proteobacteria;Gammaproteobacteria;Burkholderiales;Oxalobacteraceae;Janthinobacterium;	0.0158516	0.0108391	0.0132154	0.00876635
11	Otu23	0.012527	0.761808	0.990513	Bacteria;Proteobacteria;Gammaproteobacteria;Burkholderiales;Neisseriaceae;uncultured;	0.00582114	0.00500707	0.0132997	0.0213003
12	Otu10	0.0123818	0.431662	0.990513	Bacteria;Proteobacteria;Gammaproteobacteria;Pseudomonadales;Pseudomonadaceae;Pseudomonas;	0.0122537	0.00604034	0.0131904	0.00594526
13	Otu12	0.0116648	0.845974	0.990513	Bacteria;Firmicutes;Negativicutes;Acidaminococcales;Acidaminococcaceae;Succiniclasticum;	0.0148243	0.00930223	0.00662891	0.00384567
14	Otu20	0.0104087	0.977785	0.990513	Bacteria;Proteobacteria;Gammaproteobacteria;Aeromonadales;Succinivibrionaceae;Succinivibrionaceae_UCG-001;	0.0118442	0.00844259	0.00554769	0.00384992
