# Supplementary material for: A quality improvement study on the relationship between intranasal povidone-iodine and anesthesia and the nasal microbiota of surgery patients
Source: PLoS One. 2022 Dec 9;17(12):e0278699. doi: 10.1371/journal.pone.0278699 (PMC9733847; doi:10.1371/journal.pone.0278699)
Supplement: S6 Table — The predicted OTUs by SIMPER analysis to drive differences found between pre- and post-surgery in PI group. (XLSX) [file pone.0278699.s007.xlsx]

## Sheet: S6
S6: List of OTUs predicted by SIMPER to drive differences found between pre-surgery and post-surgery samples in Povidone-iodine (PI). OTUs with false discovery rate (FDR) adjusted corrected p-value <0.05 from the Kruskal-Wallis rank sum test significant. Taxonomies are listed as Phylum;Class;Order;Family;Genus;
						Pre-surgery		Post-surgery
	OTU	SIMPER	Kruskal-Wallis p-value	FDR p-value	Taxonomy	Mean Rel. Abundance	Standard error (SE)	Mean Rel. Abundance	Standard error(SE)
1	Otu1	0.149535	0.00600179	0.0600179	Bacteria;Firmicutes;Bacilli;Staphylococcales;Staphylococcaceae;Staphylococcus;	0.229854	0.0726861	0.137662	0.0435327
2	Otu5	0.138431	0.511365	0.568183	Bacteria;Firmicutes;Bacilli;Lactobacillales;Lactobacillaceae;Lactobacillus;	0.11853	0.0374824	0.144685	0.0457535
3	Otu2	0.138222	0.15751	0.196887	Bacteria;Actinobacteriota;Actinobacteria;Corynebacteriales;Corynebacteriaceae;Corynebacterium;	0.201299	0.0636563	0.145444	0.0459935
4	Otu3	0.08439	0.133296	0.196887	Bacteria;Firmicutes;Bacilli;Lactobacillales;Carnobacteriaceae;Dolosigranulum;	0.0574745	0.018175	0.0950616	0.0300611
5	Otu7	0.0440314	0.145546	0.196887	Bacteria;Proteobacteria;Gammaproteobacteria;Pseudomonadales;Moraxellaceae;Moraxella;	0.0322033	0.0101836	0.0410281	0.0129742
6	Otu6	0.0353397	0.0202941	0.0903591	Bacteria;Proteobacteria;Alphaproteobacteria;Rhizobiales;Xanthobacteraceae;Bradyrhizobium;	0.0258755	0.00818254	0.0415742	0.0131469
7	Otu20	0.0230717	0.0361436	0.0903591	Bacteria;Proteobacteria;Gammaproteobacteria;Aeromonadales;Succinivibrionaceae;Succinivibrionaceae_UCG-001;	0.0199318	0.00630299	0.0237577	0.00751285
8	Otu9	0.0147462	0.846643	0.846643	Bacteria;Actinobacteriota;Actinobacteria;Corynebacteriales;Corynebacteriaceae;Lawsonella;	0.0167334	0.00529156	0.0138705	0.00438625
9	Otu17	0.0132983	0.028955	0.0903591	Bacteria;Bacteroidota;Bacteroidia;Bacteroidales;Prevotellaceae;Prevotella;	0.0124372	0.00393297	0.0151176	0.0047806
10	Otu12	0.0130931	0.0631465	0.126293	Bacteria;Firmicutes;Negativicutes;Acidaminococcales;Acidaminococcaceae;Succiniclasticum;	0.0137257	0.00434043	0.0143362	0.00453352
