# Supplementary material for: A quality improvement study on the relationship between intranasal povidone-iodine and anesthesia and the nasal microbiota of surgery patients
Source: PLoS One. 2022 Dec 9;17(12):e0278699. doi: 10.1371/journal.pone.0278699 (PMC9733847; doi:10.1371/journal.pone.0278699)
Supplement: S7 Table — (XLSX) [file pone.0278699.s008.xlsx]

## Sheet: S7 Taxonomy table
S7 Table: List of OTUs and their taxonomy.
OTU	Taxonomy
Otu00001	Bacteria;Firmicutes;Bacilli;Staphylococcales;Staphylococcaceae;Staphylococcus;
Otu00002	Bacteria;Actinobacteriota;Actinobacteria;Corynebacteriales;Corynebacteriaceae;Corynebacterium;
Otu00003	Bacteria;Firmicutes;Bacilli;Lactobacillales;Carnobacteriaceae;Dolosigranulum;
Otu00004	Bacteria;Proteobacteria;Gammaproteobacteria;Burkholderiales;Burkholderiaceae;Ralstonia;
Otu00005	Bacteria;Firmicutes;Bacilli;Lactobacillales;Lactobacillaceae;Lactobacillus;
Otu00006	Bacteria;Proteobacteria;Alphaproteobacteria;Rhizobiales;Xanthobacteraceae;Bradyrhizobium;
Otu00007	Bacteria;Proteobacteria;Gammaproteobacteria;Pseudomonadales;Moraxellaceae;Moraxella;
Otu00008	Bacteria;Actinobacteriota;Actinobacteria;Corynebacteriales;Corynebacteriaceae;Corynebacterium;
Otu00009	Bacteria;Actinobacteriota;Actinobacteria;Corynebacteriales;Corynebacteriaceae;Lawsonella;
Otu00010	Bacteria;Proteobacteria;Gammaproteobacteria;Pseudomonadales;Pseudomonadaceae;Pseudomonas;
Otu00011	Bacteria;Firmicutes;Negativicutes;Veillonellales-Selenomonadales;Veillonellaceae;Veillonella;
Otu00012	Bacteria;Firmicutes;Negativicutes;Acidaminococcales;Acidaminococcaceae;Succiniclasticum;
Otu00013	Bacteria;Proteobacteria;Gammaproteobacteria;Burkholderiales;Oxalobacteraceae;Janthinobacterium;
Otu00014	Bacteria;Firmicutes;Clostridia;Peptostreptococcales-Tissierellales;Peptostreptococcales-Tissierellales_fa;Peptoniphilus;
Otu00015	Bacteria;Firmicutes;Clostridia;Peptostreptococcales-Tissierellales;Peptostreptococcales-Tissierellales_fa;Anaerococcus;
Otu00016	Bacteria;Proteobacteria;Gammaproteobacteria;Burkholderiales;Neisseriaceae;uncultured;
Otu00017	Bacteria;Bacteroidota;Bacteroidia;Bacteroidales;Prevotellaceae;Prevotella;
Otu00018	Bacteria;Proteobacteria;Gammaproteobacteria;Pseudomonadales;Pseudomonadaceae;Pseudomonas;
Otu00019	Bacteria;Firmicutes;Bacilli;Lactobacillales;Streptococcaceae;Streptococcus;
Otu00020	Bacteria;Proteobacteria;Gammaproteobacteria;Aeromonadales;Succinivibrionaceae;Succinivibrionaceae_UCG-001;
Otu00021	Bacteria;Firmicutes;Clostridia;Peptostreptococcales-Tissierellales;Peptostreptococcales-Tissierellales_fa;Anaerococcus;
Otu00022	Bacteria;Proteobacteria;Alphaproteobacteria;Caulobacterales;Caulobacteraceae;uncultured;
Otu00023	Bacteria;Proteobacteria;Gammaproteobacteria;Burkholderiales;Neisseriaceae;uncultured;
Otu00024	Bacteria;Actinobacteriota;Actinobacteria;Corynebacteriales;Corynebacteriaceae;Corynebacterium;
Otu00025	Bacteria;Bacteroidota;Bacteroidia;Bacteroidales;Prevotellaceae;Prevotella;
Otu00026	Bacteria;Proteobacteria;Gammaproteobacteria;Pasteurellales;Pasteurellaceae;Haemophilus;
Otu00027	Bacteria;Firmicutes;Clostridia;Peptostreptococcales-Tissierellales;Peptostreptococcales-Tissierellales_fa;Finegoldia;
Otu00028	Bacteria;Proteobacteria;Gammaproteobacteria;Enterobacterales;Enterobacteriaceae;Enterobacteriaceae_unclassified;
Otu00029	Bacteria;Firmicutes;Clostridia;Oscillospirales;Ruminococcaceae;Faecalibacterium;
Otu00030	Bacteria;Firmicutes;Bacilli;Lactobacillales;Streptococcaceae;Streptococcus;
Otu00031	Bacteria;Proteobacteria;Alphaproteobacteria;Sphingomonadales;Sphingomonadaceae;Sphingomonas;
Otu00032	Bacteria;Proteobacteria;Gammaproteobacteria;Enterobacterales;Enterobacterales_unclassified;Enterobacterales_unclassified;
Otu00033	Bacteria;Bacteroidota;Bacteroidia;Bacteroidales;Prevotellaceae;Prevotellaceae_unclassified;
Otu00034	Bacteria;Firmicutes;Negativicutes;Acidaminococcales;Acidaminococcaceae;Succiniclasticum;
Otu00035	Bacteria;Fusobacteriota;Fusobacteriia;Fusobacteriales;Fusobacteriaceae;Fusobacterium;
Otu00036	Bacteria;Firmicutes;Clostridia;Oscillospirales;Oscillospiraceae;NK4A214_group;
Otu00037	Bacteria;Actinobacteriota;Actinobacteria;Micrococcales;Microbacteriaceae;Curtobacterium;
Otu00038	Bacteria;Firmicutes;Negativicutes;Acidaminococcales;Acidaminococcaceae;Succiniclasticum;
Otu00039	Bacteria;Proteobacteria;Gammaproteobacteria;Pseudomonadales;Moraxellaceae;Acinetobacter;
Otu00040	Bacteria;Actinobacteriota;Actinobacteria;Micrococcales;Micrococcaceae;Micrococcus;
Otu00041	Bacteria;Firmicutes;Bacilli;Lactobacillales;Streptococcaceae;Streptococcus;
Otu00042	Bacteria;Bacteroidota;Bacteroidia;Bacteroidales;Prevotellaceae;Prevotellaceae_UCG-001;
Otu00043	Bacteria;Proteobacteria;Gammaproteobacteria;Burkholderiales;Neisseriaceae;Neisseria;
Otu00044	Bacteria;Bacteroidota;Bacteroidia;Bacteroidales;Prevotellaceae;Prevotellaceae_unclassified;
Otu00045	Bacteria;Proteobacteria;Gammaproteobacteria;Burkholderiales;Burkholderiaceae;Burkholderia-Caballeronia-Paraburkholderia;
Otu00046	Bacteria;Bacteroidota;Bacteroidia;Bacteroidales;Prevotellaceae;Prevotella;
Otu00047	Bacteria;Bacteroidota;Bacteroidia;Bacteroidales;Prevotellaceae;Prevotella;
Otu00048	Bacteria;Proteobacteria;Gammaproteobacteria;Burkholderiales;Comamonadaceae;Comamonadaceae_unclassified;
Otu00049	Bacteria;Bacteroidota;Bacteroidia;Bacteroidales;Bacteroidaceae;Bacteroides;
Otu00050	Bacteria;Proteobacteria;Gammaproteobacteria;Pseudomonadales;Moraxellaceae;Acinetobacter;
Otu00051	Bacteria;Proteobacteria;Gammaproteobacteria;Pasteurellales;Pasteurellaceae;Pasteurellaceae_unclassified;
Otu00052	Bacteria;Firmicutes;Clostridia;Lachnospirales;Lachnospiraceae;Lachnospiraceae_unclassified;
Otu00053	Bacteria;Myxococcota;Myxococcota_unclassified;Myxococcota_unclassified;Myxococcota_unclassified;Myxococcota_unclassified;
Otu00054	Bacteria;Firmicutes;Bacilli;Lactobacillales;Leuconostocaceae;Leuconostoc;
Otu00055	Bacteria;Firmicutes;Bacilli;Lactobacillales;Lactobacillales_unclassified;Lactobacillales_unclassified;
Otu00056	Bacteria;Firmicutes;Clostridia;Peptostreptococcales-Tissierellales;Peptostreptococcales-Tissierellales_fa;Anaerococcus;
Otu00057	Bacteria;Proteobacteria;Gammaproteobacteria;Oceanospirillales;Halomonadaceae;Halomonas;
Otu00058	Bacteria;Firmicutes;Bacilli;Lactobacillales;Lactobacillaceae;Lactobacillus;
Otu00059	Bacteria;Proteobacteria;Gammaproteobacteria;Xanthomonadales;Xanthomonadaceae;Stenotrophomonas;
Otu00060	Bacteria;Actinobacteriota;Actinobacteria;Bifidobacteriales;Bifidobacteriaceae;Bifidobacterium;
Otu00061	Bacteria;Bacteroidota;Bacteroidia;Cytophagales;Hymenobacteraceae;Hymenobacter;
Otu00062	Bacteria;Bacteroidota;Bacteroidia;Bacteroidales;Prevotellaceae;Prevotella;
Otu00063	Bacteria;Proteobacteria;Gammaproteobacteria;Pseudomonadales;Moraxellaceae;Acinetobacter;
Otu00064	Bacteria;Proteobacteria;Gammaproteobacteria;Aeromonadales;Succinivibrionaceae;Succinivibrionaceae_UCG-002;
Otu00065	Bacteria;Actinobacteriota;Actinobacteria;Corynebacteriales;Corynebacteriaceae;Corynebacterium;
Otu00066	Bacteria;Firmicutes;Clostridia;Lachnospirales;Lachnospiraceae;Butyrivibrio;
Otu00067	Bacteria;Actinobacteriota;Actinobacteria;Micrococcales;Micrococcaceae;Rothia;
Otu00068	Bacteria;Firmicutes;Bacilli;Staphylococcales;Gemellaceae;Gemella;
Otu00069	Bacteria;Firmicutes;Bacilli;Bacillales;Bacillaceae;Bacillaceae_unclassified;
Otu00070	Bacteria;Firmicutes;Clostridia;Oscillospirales;Ruminococcaceae;Ruminococcaceae_unclassified;
Otu00071	Bacteria;Bacteroidota;Bacteroidia;Bacteroidales;Bacteroidaceae;Bacteroides;
Otu00072	Bacteria;Firmicutes;Clostridia;Lachnospirales;Lachnospiraceae;Lachnospiraceae_unclassified;
Otu00073	Bacteria;Proteobacteria;Alphaproteobacteria;Caulobacterales;Caulobacteraceae;Brevundimonas;
Otu00074	Bacteria;Proteobacteria;Gammaproteobacteria;Pseudomonadales;Pseudomonadaceae;Pseudomonas;
Otu00075	Bacteria;Firmicutes;Clostridia;Christensenellales;Christensenellaceae;Christensenellaceae_R-7_group;
Otu00076	Bacteria;Bacteroidota;Bacteroidia;Bacteroidales;Prevotellaceae;Prevotella;
Otu00077	Bacteria;Bacteroidota;Bacteroidia;Bacteroidales;Prevotellaceae;Prevotella;
Otu00078	Bacteria;Proteobacteria;Gammaproteobacteria;Pseudomonadales;Pseudomonadaceae;Pseudomonas;
Otu00079	Bacteria;Firmicutes;Bacilli;Bacillales;Bacillaceae;Bacillaceae_unclassified;
Otu00080	Bacteria;Proteobacteria;Gammaproteobacteria;Pseudomonadales;Moraxellaceae;Moraxella;
Otu00081	Bacteria;Firmicutes;Bacilli;Lactobacillales;Lactobacillales_unclassified;Lactobacillales_unclassified;
Otu00082	Bacteria;Bacteroidota;Bacteroidia;Flavobacteriales;Flavobacteriaceae;Flavobacterium;
Otu00083	Bacteria;Bacteroidota;Bacteroidia;Bacteroidales;Prevotellaceae;Prevotella;
Otu00084	Bacteria;Actinobacteriota;Actinobacteria;Actinomycetales;Actinomycetaceae;Actinomyces;
Otu00085	Bacteria;Proteobacteria;Gammaproteobacteria;Gammaproteobacteria_unclassified;Gammaproteobacteria_unclassified;Gammaproteobacteria_unclassified;
Otu00086	Bacteria;Firmicutes;Clostridia;Peptostreptococcales-Tissierellales;Peptostreptococcales-Tissierellales_fa;Anaerococcus;
Otu00087	Bacteria;Bacteroidota;Bacteroidia;Bacteroidales;Prevotellaceae;Prevotella;
Otu00088	Bacteria;Verrucomicrobiota;Verrucomicrobiae;Verrucomicrobiales;Akkermansiaceae;Akkermansia;
Otu00089	Bacteria;Proteobacteria;Gammaproteobacteria;Pseudomonadales;Moraxellaceae;Enhydrobacter;
Otu00090	Bacteria;Firmicutes;Clostridia;Lachnospirales;Lachnospiraceae;Lachnospira;
Otu00091	Bacteria;Bacteroidota;Bacteroidia;Bacteroidales;Bacteroidaceae;Bacteroides;
Otu00092	Bacteria;Proteobacteria;Gammaproteobacteria;Enterobacterales;Yersiniaceae;Yersinia;
Otu00093	Bacteria;Bacteroidota;Bacteroidia;Bacteroidales;Prevotellaceae;Prevotella;
Otu00094	Bacteria;Proteobacteria;Gammaproteobacteria;Burkholderiales;Comamonadaceae;Comamonadaceae_unclassified;
Otu00095	Bacteria;Bacteroidota;Bacteroidia;Bacteroidales;Prevotellaceae;Prevotella;
Otu00096	Bacteria;Proteobacteria;Gammaproteobacteria;Burkholderiales;Oxalobacteraceae;Massilia;
Otu00097	Bacteria;Bacteroidota;Bacteroidia;Bacteroidales;Prevotellaceae;Prevotella;
Otu00098	Bacteria;Bacteroidota;Bacteroidia;Bacteroidales;Prevotellaceae;Prevotellaceae_unclassified;
Otu00099	Bacteria;Proteobacteria;Gammaproteobacteria;Xanthomonadales;Xanthomonadaceae;Xanthomonadaceae_unclassified;
Otu00100	Bacteria;Bacteroidota;Bacteroidia;Bacteroidales;Prevotellaceae;Prevotella;
Otu00101	Bacteria;Proteobacteria;Gammaproteobacteria;Xanthomonadales;Xanthomonadaceae;Stenotrophomonas;
Otu00102	Bacteria;Firmicutes;Clostridia;Peptostreptococcales-Tissierellales;Peptostreptococcales-Tissierellales_fa;Anaerococcus;
Otu00103	Bacteria;Bacteroidota;Bacteroidia;Bacteroidales;Prevotellaceae;Prevotella;
Otu00104	Bacteria;Proteobacteria;Gammaproteobacteria;Pseudomonadales;Pseudomonadaceae;Pseudomonas;
Otu00105	Bacteria;Firmicutes;Bacilli;Erysipelotrichales;Erysipelotrichaceae;Erysipelothrix;
Otu00106	Bacteria;Proteobacteria;Gammaproteobacteria;Xanthomonadales;Xanthomonadaceae;Stenotrophomonas;
Otu00107	Bacteria;Firmicutes;Clostridia;Lachnospirales;Lachnospiraceae;Lachnospiraceae_ge;
Otu00108	Bacteria;Actinobacteriota;Actinobacteria;Actinomycetales;Actinomycetaceae;Actinomyces;
Otu00109	Bacteria;Actinobacteriota;Actinobacteria;Corynebacteriales;Corynebacteriaceae;Corynebacterium;
Otu00110	Bacteria;Firmicutes;Clostridia;Oscillospirales;Ruminococcaceae;Ruminococcus;
Otu00111	Bacteria;Bacteroidota;Bacteroidia;Bacteroidales;Prevotellaceae;Prevotella;
Otu00112	Bacteria;Firmicutes;Clostridia;Oscillospirales;Oscillospiraceae;UCG-005;
Otu00113	Bacteria;Actinobacteriota;Actinobacteria;Micrococcales;Dermabacteraceae;Brachybacterium;
Otu00114	Bacteria;Bacteroidota;Bacteroidia;Bacteroidales;Prevotellaceae;Prevotella;
Otu00115	Bacteria;Bacteroidota;Bacteroidia;Sphingobacteriales;Sphingobacteriaceae;Pedobacter;
Otu00116	Bacteria;Bacteroidota;Bacteroidia;Bacteroidales;Prevotellaceae;Prevotellaceae_UCG-001;
Otu00117	Bacteria;Firmicutes;Clostridia;Clostridia_UCG-014;Clostridia_UCG-014_fa;Clostridia_UCG-014_ge;
Otu00118	Bacteria;Bacteroidota;Bacteroidia;Bacteroidales;Prevotellaceae;Prevotella;
Otu00119	Bacteria;Proteobacteria;Gammaproteobacteria;Pasteurellales;Pasteurellaceae;Pasteurellaceae_unclassified;
Otu00120	Bacteria;Firmicutes;Negativicutes;Veillonellales-Selenomonadales;Selenomonadaceae;Selenomonadaceae_unclassified;
Otu00121	Bacteria;Bacteroidota;Bacteroidia;Bacteroidales;Muribaculaceae;Muribaculaceae_ge;
Otu00122	Bacteria;Cyanobacteria;Vampirivibrionia;Obscuribacterales;Obscuribacteraceae;Candidatus_Obscuribacter;
Otu00123	Bacteria;Firmicutes;Clostridia;Peptostreptococcales-Tissierellales;Peptostreptococcaceae;Peptostreptococcaceae_unclassified;
Otu00124	Bacteria;Proteobacteria;Alphaproteobacteria;Rhizobiales;Rhizobiales_Incertae_Sedis;Phreatobacter;
Otu00125	Bacteria;Fusobacteriota;Fusobacteriia;Fusobacteriales;Leptotrichiaceae;Leptotrichia;
Otu00126	Bacteria;Campilobacterota;Campylobacteria;Campylobacterales;Campylobacteraceae;Campylobacter;
Otu00127	Bacteria;Bacteroidota;Bacteroidia;Bacteroidales;Prevotellaceae;Prevotella;
Otu00128	Bacteria;Bacteroidota;Bacteroidia;Flavobacteriales;Weeksellaceae;Chryseobacterium;
Otu00129	Bacteria;Bacteroidota;Bacteroidia;Bacteroidales;F082;F082_ge;
Otu00130	Bacteria;Actinobacteriota;Actinobacteria;Streptomycetales;Streptomycetaceae;Streptomyces;
Otu00131	Bacteria;Bacteroidota;Bacteroidia;Bacteroidales;F082;F082_ge;
Otu00132	Bacteria;Bacteroidota;Bacteroidia;Bacteroidales;Prevotellaceae;Prevotella;
Otu00133	Bacteria;Firmicutes;Bacilli;Lactobacillales;Lactobacillaceae;Lactobacillus;
Otu00134	Bacteria;Bacteroidota;Bacteroidia;Bacteroidales;Rikenellaceae;Rikenellaceae_RC9_gut_group;
Otu00135	Bacteria;Firmicutes;Clostridia;Lachnospirales;Lachnospiraceae;Blautia;
Otu00136	Bacteria;Bacteroidota;Bacteroidia;Bacteroidales;Prevotellaceae;Prevotella;
Otu00137	Bacteria;Bacteroidota;Bacteroidia;Bacteroidales;Porphyromonadaceae;Porphyromonas;
Otu00138	Bacteria;Spirochaetota;Spirochaetia;Spirochaetales;Spirochaetaceae;Treponema;
Otu00139	Bacteria;Bacteroidota;Bacteroidia;Bacteroidales;Prevotellaceae;Prevotella;
Otu00140	Bacteria;Bacteroidota;Bacteroidia;Bacteroidales;Prevotellaceae;Prevotella;
Otu00141	Bacteria;Bacteroidota;Bacteroidia;Bacteroidales;Prevotellaceae;Prevotella;
Otu00142	Bacteria;Firmicutes;Bacilli;Lactobacillales;Carnobacteriaceae;Carnobacterium;
Otu00143	Bacteria;Bacteroidota;Bacteroidia;Bacteroidales;Porphyromonadaceae;Porphyromonas;
Otu00144	Bacteria;Bacteroidota;Bacteroidia;Bacteroidales;Prevotellaceae;Prevotella;
Otu00145	Bacteria;Actinobacteriota;Actinobacteria;Micrococcales;Microbacteriaceae;Microbacteriaceae_unclassified;
Otu00146	Bacteria;Bacteroidota;Bacteroidia;Bacteroidales;p-251-o5;p-251-o5_ge;
Otu00147	Bacteria;Firmicutes;Clostridia;Oscillospirales;Oscillospiraceae;UCG-005;
Otu00148	Bacteria;Bacteroidota;Bacteroidia;Bacteroidales;Prevotellaceae;Prevotella;
Otu00149	Bacteria;Bacteroidota;Bacteroidia;Bacteroidales;Prevotellaceae;Prevotella;
Otu00150	Bacteria;Actinobacteriota;Actinobacteria;Micrococcales;Micrococcaceae;Micrococcaceae_unclassified;
Otu00151	Bacteria;Spirochaetota;Spirochaetia;Spirochaetales;Spirochaetaceae;Treponema;
Otu00152	Bacteria;Proteobacteria;Gammaproteobacteria;Burkholderiales;Neisseriaceae;Neisseriaceae_unclassified;
Otu00153	Bacteria;Firmicutes;Clostridia;Christensenellales;Christensenellaceae;Christensenellaceae_R-7_group;
Otu00154	Bacteria;Bacteroidota;Bacteroidia;Bacteroidales;Prevotellaceae;Prevotella;
Otu00155	Bacteria;Firmicutes;Clostridia;Clostridia_or;Hungateiclostridiaceae;Saccharofermentans;
Otu00156	Bacteria;Bacteroidota;Bacteroidia;Bacteroidales;Muribaculaceae;Muribaculaceae_ge;
Otu00157	Bacteria;Bacteroidota;Bacteroidia;Bacteroidales;Bacteroidaceae;Bacteroides;
Otu00158	Bacteria;Proteobacteria;Gammaproteobacteria;Burkholderiales;Neisseriaceae;Neisseriaceae_unclassified;
Otu00159	Bacteria;Bacteroidota;Bacteroidia;Bacteroidales;Prevotellaceae;Prevotella;
Otu00160	Bacteria;Bacteroidota;Bacteroidia;Bacteroidales;Prevotellaceae;Prevotella;
Otu00161	Bacteria;Firmicutes;Bacilli;Lactobacillales;Aerococcaceae;Aerococcus;
Otu00162	Bacteria;Firmicutes;Bacilli;Lactobacillales;Leuconostocaceae;Weissella;
Otu00163	Bacteria;Bacteroidota;Bacteroidia;Bacteroidales;Prevotellaceae;Prevotella;
Otu00164	Bacteria;Bacteroidota;Bacteroidia;Bacteroidales;Prevotellaceae;Prevotellaceae_Ga6A1_group;
Otu00165	Bacteria;Firmicutes;Negativicutes;Acidaminococcales;Acidaminococcaceae;Succiniclasticum;
Otu00166	Bacteria;Actinobacteriota;Actinobacteria;Micrococcales;Micrococcaceae;Rothia;
Otu00167	Bacteria;Firmicutes;Clostridia;Clostridia_UCG-014;Clostridia_UCG-014_fa;Clostridia_UCG-014_ge;
Otu00168	Bacteria;Firmicutes;Bacilli;Lactobacillales;Lactobacillaceae;Lactobacillus;
Otu00169	Bacteria;Bacteroidota;Bacteroidia;Bacteroidales;Prevotellaceae;Prevotella;
Otu00170	Bacteria;Proteobacteria;Gammaproteobacteria;Pseudomonadales;Moraxellaceae;Psychrobacter;
Otu00171	Bacteria;Firmicutes;Clostridia;Peptostreptococcales-Tissierellales;Peptostreptococcaceae;Romboutsia;
Otu00172	Bacteria;Firmicutes;Bacilli;Lactobacillales;Streptococcaceae;Streptococcus;
Otu00173	Bacteria;Proteobacteria;Alphaproteobacteria;Sphingomonadales;Sphingomonadaceae;Sphingomonas;
Otu00174	Bacteria;Firmicutes;Clostridia;Lachnospirales;Lachnospiraceae;Pseudobutyrivibrio;
Otu00175	Bacteria;Bacteroidota;Bacteroidia;Bacteroidales;Prevotellaceae;Prevotella;
Otu00176	Bacteria;Firmicutes;Clostridia;Oscillospirales;Ruminococcaceae;Ruminococcus;
Otu00177	Bacteria;Bacteroidota;Bacteroidia;Bacteroidales;Prevotellaceae;Prevotella;
Otu00178	Bacteria;Bacteroidota;Bacteroidia;Bacteroidales;Prevotellaceae;Prevotellaceae_UCG-004;
Otu00179	Bacteria;Firmicutes;Clostridia;Peptostreptococcales-Tissierellales;Peptostreptococcales-Tissierellales_fa;Parvimonas;
Otu00180	Bacteria;Firmicutes;Clostridia;Lachnospirales;Lachnospiraceae;Lachnospiraceae_NK3A20_group;
Otu00181	Bacteria;Bacteroidota;Bacteroidia;Bacteroidales;Prevotellaceae;Prevotellaceae_unclassified;
Otu00182	Bacteria;Firmicutes;Negativicutes;Acidaminococcales;Acidaminococcaceae;Acidaminococcus;
Otu00183	Bacteria;Bacteroidota;Bacteroidia;Bacteroidales;Muribaculaceae;Muribaculaceae_ge;
Otu00184	Bacteria;Acidobacteriota;Acidobacteriae;Subgroup_2;Subgroup_2_fa;Subgroup_2_ge;
Otu00185	Bacteria;Bacteroidota;Bacteroidia;Bacteroidales;Rikenellaceae;Rikenellaceae_RC9_gut_group;
Otu00186	Bacteria;Firmicutes;Clostridia;Lachnospirales;Lachnospiraceae;Lachnospiraceae_unclassified;
Otu00187	Bacteria;Firmicutes;Clostridia;Lachnospirales;Lachnospiraceae;Lachnospiraceae_NK3A20_group;
Otu00188	Bacteria;Actinobacteriota;Thermoleophilia;Solirubrobacterales;Solirubrobacteraceae;Conexibacter;
Otu00189	Bacteria;Actinobacteriota;Actinobacteria;Corynebacteriales;Corynebacteriaceae;Corynebacterium;
Otu00190	Bacteria;Bacteroidota;Bacteroidia;Cytophagales;Hymenobacteraceae;Hymenobacter;
Otu00191	Bacteria;Firmicutes;Bacilli;Lactobacillales;Streptococcaceae;Streptococcus;
Otu00192	Bacteria;Patescibacteria;Gracilibacteria;Absconditabacteriales_(SR1);Absconditabacteriales_(SR1)_fa;Absconditabacteriales_(SR1)_ge;
Otu00193	Bacteria;Firmicutes;Bacilli;Bacillales;Bacillaceae;Bacillus;
Otu00194	Bacteria;Bacteroidota;Bacteroidia;Bacteroidales;Prevotellaceae;uncultured;
Otu00195	Bacteria;Proteobacteria;Gammaproteobacteria;Aeromonadales;Succinivibrionaceae;Ruminobacter;
Otu00196	Bacteria;Bacteroidota;Bacteroidia;Bacteroidales;Prevotellaceae;Prevotella;
Otu00197	Bacteria;Proteobacteria;Gammaproteobacteria;Burkholderiales;Neisseriaceae;Alysiella;
Otu00198	Bacteria;Bacteria_unclassified;Bacteria_unclassified;Bacteria_unclassified;Bacteria_unclassified;Bacteria_unclassified;
Otu00199	Bacteria;Bacteroidota;Bacteroidia;Flavobacteriales;Flavobacteriaceae;Capnocytophaga;
Otu00200	Bacteria;Bacteroidota;Bacteroidia;Chitinophagales;Chitinophagaceae;Sediminibacterium;
Otu00201	Bacteria;Firmicutes;Clostridia;Christensenellales;Christensenellaceae;Christensenellaceae_R-7_group;
Otu00202	Bacteria;Bacteroidota;Bacteroidia;Bacteroidales;Prevotellaceae;Prevotella;
Otu00203	Bacteria;Bacteroidota;Bacteroidia;Bacteroidales;Prevotellaceae;Prevotellaceae_NK3B31_group;
Otu00204	Bacteria;Bacteroidota;Bacteroidia;Cytophagales;Hymenobacteraceae;Hymenobacter;
Otu00205	Bacteria;Firmicutes;Bacilli;RF39;RF39_fa;RF39_ge;
Otu00206	Bacteria;Bacteroidota;Bacteroidia;Bacteroidales;Bacteroidaceae;Bacteroides;
Otu00207	Bacteria;Firmicutes;Clostridia;Lachnospirales;Lachnospiraceae;Butyrivibrio;
Otu00208	Bacteria;Actinobacteriota;Actinobacteria;Propionibacteriales;Propionibacteriaceae;Cutibacterium;
Otu00209	Bacteria;Bacteroidota;Bacteroidia;Bacteroidales;Prevotellaceae;Prevotella;
Otu00210	Bacteria;Bacteroidota;Bacteroidia;Bacteroidales;Prevotellaceae;Prevotella;
Otu00211	Bacteria;Proteobacteria;Alphaproteobacteria;Rhizobiales;Beijerinckiaceae;Methylobacterium-Methylorubrum;
Otu00212	Bacteria;Desulfobacterota;Desulfovibrionia;Desulfovibrionales;Desulfovibrionaceae;Desulfovibrio;
Otu00213	Bacteria;Bacteroidota;Bacteroidia;Flavobacteriales;Weeksellaceae;Chryseobacterium;
Otu00214	Bacteria;Proteobacteria;Alphaproteobacteria;Sphingomonadales;Sphingomonadaceae;Sphingomonas;
Otu00215	Bacteria;Firmicutes;Clostridia;Lachnospirales;Lachnospiraceae;Lachnospira;
Otu00216	Bacteria;Bacteroidota;Bacteroidia;Bacteroidales;Muribaculaceae;Muribaculaceae_ge;
Otu00217	Bacteria;Bacteroidota;Bacteroidia;Bacteroidales;Prevotellaceae;Prevotella;
Otu00218	Bacteria;Bacteroidota;Bacteroidia;Bacteroidales;Prevotellaceae;Prevotella;
Otu00219	Bacteria;Firmicutes;Clostridia;Oscillospirales;Ruminococcaceae;CAG-352;
Otu00220	Bacteria;Firmicutes;Bacilli;Lactobacillales;Carnobacteriaceae;Dolosigranulum;
Otu00221	Bacteria;Firmicutes;Clostridia;Peptostreptococcales-Tissierellales;Peptostreptococcaceae;Paeniclostridium;
Otu00222	Bacteria;Bacteroidota;Bacteroidia;Bacteroidales;Prevotellaceae;Prevotella;
Otu00223	Bacteria;Bacteroidota;Bacteroidia;Bacteroidales;Prevotellaceae;Prevotellaceae_unclassified;
Otu00224	Bacteria;Proteobacteria;Alphaproteobacteria;Rhizobiales;Beijerinckiaceae;Methylobacterium-Methylorubrum;
Otu00225	Bacteria;Fusobacteriota;Fusobacteriia;Fusobacteriales;Leptotrichiaceae;Leptotrichia;
Otu00226	Bacteria;Planctomycetota;Planctomycetes;Gemmatales;Gemmataceae;Fimbriiglobus;
Otu00227	Bacteria;Bacteroidota;Bacteroidia;Bacteroidales;Prevotellaceae;Prevotella;
Otu00228	Bacteria;Proteobacteria;Gammaproteobacteria;Pasteurellales;Pasteurellaceae;Bibersteinia;
Otu00229	Bacteria;Bacteroidota;Bacteroidia;Bacteroidales;p-251-o5;p-251-o5_ge;
Otu00230	Bacteria;Firmicutes;Bacilli;Staphylococcales;Staphylococcaceae;Staphylococcaceae_unclassified;
Otu00231	Bacteria;Firmicutes;Clostridia;Lachnospirales;Lachnospiraceae;Lachnospiraceae_AC2044_group;
Otu00232	Bacteria;Actinobacteriota;Coriobacteriia;Coriobacteriales;Atopobiaceae;Atopobium;
Otu00233	Bacteria;Firmicutes;Clostridia;Oscillospirales;Oscillospiraceae;NK4A214_group;
Otu00234	Bacteria;Firmicutes;Clostridia;Lachnospirales;Lachnospiraceae;Lachnospiraceae_unclassified;
Otu00235	Bacteria;Proteobacteria;Gammaproteobacteria;Burkholderiales;Alcaligenaceae;Alcaligenaceae_unclassified;
Otu00236	Bacteria;Firmicutes;Negativicutes;Veillonellales-Selenomonadales;Selenomonadaceae;Veillonellaceae_UCG-001;
Otu00237	Bacteria;Firmicutes;Clostridia;Lachnospirales;Lachnospiraceae;Blautia;
Otu00238	Bacteria;Bacteroidota;Bacteroidia;Bacteroidales;Prevotellaceae;Prevotella;
Otu00239	Bacteria;Bacteroidota;Bacteroidia;Bacteroidales;Prevotellaceae;Prevotella;
Otu00240	Bacteria;Firmicutes;Clostridia;Clostridia_UCG-014;Clostridia_UCG-014_fa;Clostridia_UCG-014_ge;
Otu00241	Bacteria;Firmicutes;Bacilli;Erysipelotrichales;Erysipelatoclostridiaceae;Sharpea;
Otu00242	Bacteria;Bacteroidota;Bacteroidia;Bacteroidales;Prevotellaceae;Prevotella;
Otu00243	Bacteria;Proteobacteria;Gammaproteobacteria;Aeromonadales;Succinivibrionaceae;uncultured;
Otu00244	Bacteria;Bacteroidota;Bacteroidia;Bacteroidales;Prevotellaceae;Prevotella;
Otu00245	Bacteria;Bacteroidota;Bacteroidia;Bacteroidales;Prevotellaceae;Prevotella;
Otu00246	Bacteria;Firmicutes;Negativicutes;Veillonellales-Selenomonadales;Veillonellaceae;Negativicoccus;
Otu00247	Bacteria;Bacteroidota;Bacteroidia;Bacteroidales;Rikenellaceae;Rikenellaceae_RC9_gut_group;
Otu00248	Bacteria;Firmicutes;Clostridia;Lachnospirales;Lachnospiraceae;Lachnospiraceae_unclassified;
Otu00249	Bacteria;Bacteroidota;Bacteroidia;Bacteroidales;Prevotellaceae;Prevotella;
Otu00250	Bacteria;Firmicutes;Bacilli;Erysipelotrichales;Erysipelotrichaceae;uncultured;
Otu00251	Bacteria;Bacteroidota;Bacteroidia;Bacteroidales;Prevotellaceae;Prevotella;
Otu00252	Bacteria;Firmicutes;Clostridia;Oscillospirales;Ruminococcaceae;Ruminococcus;
Otu00253	Bacteria;Bacteroidota;Bacteroidia;Bacteroidales;Prevotellaceae;Prevotella;
Otu00254	Bacteria;Bacteroidota;Bacteroidia;Bacteroidales;Prevotellaceae;Prevotella;
Otu00255	Bacteria;Firmicutes;Clostridia;Lachnospirales;Lachnospiraceae;Lachnospiraceae_ge;
Otu00256	Bacteria;Firmicutes;Clostridia;Lachnospirales;Lachnospiraceae;Lachnospiraceae_UCG-008;
Otu00257	Bacteria;Proteobacteria;Alphaproteobacteria;Rhizobiales;Rhizobiaceae;Rhizobiaceae_unclassified;
Otu00258	Bacteria;Firmicutes;Bacilli;Lactobacillales;Streptococcaceae;Streptococcus;
Otu00259	Bacteria;Firmicutes;Bacilli;Lactobacillales;Lactobacillaceae;Lactobacillus;
Otu00260	Bacteria;Proteobacteria;Gammaproteobacteria;Xanthomonadales;Rhodanobacteraceae;Rhodanobacteraceae_unclassified;
Otu00261	Bacteria;Actinobacteriota;Actinobacteria;Corynebacteriales;Corynebacteriaceae;Corynebacterium;
Otu00262	Bacteria;Firmicutes;Clostridia;Oscillospirales;Oscillospiraceae;Oscillospira;
Otu00263	Bacteria;Firmicutes;Negativicutes;Veillonellales-Selenomonadales;Veillonellaceae;Veillonellaceae_unclassified;
Otu00264	Bacteria;Bacteroidota;Bacteroidia;Bacteroidales;Prevotellaceae;Prevotella;
Otu00265	Bacteria;Firmicutes;Clostridia;Oscillospirales;Oscillospiraceae;NK4A214_group;
Otu00266	Bacteria;Proteobacteria;Gammaproteobacteria;Gammaproteobacteria_Incertae_Sedis;Unknown_Family;Candidatus_Ovatusbacter;
Otu00267	Bacteria;Firmicutes;Bacilli;Lactobacillales;Streptococcaceae;Lactococcus;
Otu00268	Bacteria;Firmicutes;Clostridia;Lachnospirales;Lachnospiraceae;Lachnospiraceae_AC2044_group;
Otu00269	Bacteria;Proteobacteria;Gammaproteobacteria;Burkholderiales;Neisseriaceae;Neisseriaceae_unclassified;
Otu00270	Bacteria;Bacteroidota;Bacteroidia;Flavobacteriales;Flavobacteriaceae;Flavobacterium;
Otu00271	Bacteria;Actinobacteriota;Actinobacteria;Corynebacteriales;Dietziaceae;Dietzia;
Otu00272	Bacteria;Proteobacteria;Gammaproteobacteria;Burkholderiales;Comamonadaceae;Comamonadaceae_unclassified;
Otu00273	Bacteria;Firmicutes;Bacilli;Erysipelotrichales;Erysipelotrichaceae;Turicibacter;
Otu00274	Bacteria;Bacteria_unclassified;Bacteria_unclassified;Bacteria_unclassified;Bacteria_unclassified;Bacteria_unclassified;
Otu00275	Bacteria;Bacteroidota;Bacteroidia;Bacteroidales;Rikenellaceae;Rikenellaceae_RC9_gut_group;
Otu00276	Bacteria;Firmicutes;Negativicutes;Veillonellales-Selenomonadales;Selenomonadaceae;Anaerovibrio;
Otu00277	Bacteria;Bacteroidota;Bacteroidia;Bacteroidales;Prevotellaceae;Prevotella;
Otu00278	Bacteria;Bacteroidota;Bacteroidia;Bacteroidales;Prevotellaceae;Prevotella;
Otu00279	Bacteria;Proteobacteria;Alphaproteobacteria;Rhizobiales;Rhizobiaceae;Phyllobacterium;
Otu00280	Bacteria;Proteobacteria;Alphaproteobacteria;Rhodobacterales;Rhodobacteraceae;Paracoccus;
Otu00281	Bacteria;Actinobacteriota;Actinobacteria;Corynebacteriales;Corynebacteriaceae;Corynebacterium;
Otu00282	Bacteria;Fusobacteriota;Fusobacteriia;Fusobacteriales;Leptotrichiaceae;Leptotrichia;
Otu00283	Bacteria;Bacteroidota;Bacteroidia;Bacteroidales;Prevotellaceae;Prevotellaceae_UCG-001;
Otu00284	Bacteria;Bacteroidota;Bacteroidia;Bacteroidales;Prevotellaceae;Prevotellaceae_NK3B31_group;
Otu00285	Bacteria;Firmicutes;Clostridia;Oscillospirales;Oscillospiraceae;NK4A214_group;
Otu00286	Bacteria;Proteobacteria;Alphaproteobacteria;Rhizobiales;Rhizobiaceae;Mesorhizobium;
Otu00287	Bacteria;Actinobacteriota;Actinobacteria;Bifidobacteriales;Bifidobacteriaceae;Scardovia;
Otu00288	Bacteria;Bacteroidota;Bacteroidia;Bacteroidales;Prevotellaceae;Prevotella;
Otu00289	Bacteria;Proteobacteria;Gammaproteobacteria;Aeromonadales;Aeromonadaceae;Aeromonas;
Otu00290	Bacteria;Actinobacteriota;Actinobacteria;Micrococcales;Intrasporangiaceae;Intrasporangiaceae_unclassified;
Otu00291	Bacteria;Cyanobacteria;Cyanobacteriia;Synechococcales;Cyanobiaceae;Cyanobium_PCC-6307;
Otu00292	Bacteria;Bacteroidota;Bacteroidia;Bacteroidales;Bacteroidaceae;Bacteroides;
Otu00293	Bacteria;Firmicutes;Negativicutes;Veillonellales-Selenomonadales;Veillonellaceae;Dialister;
Otu00294	Bacteria;Firmicutes;Clostridia;Oscillospirales;Ruminococcaceae;UCG-001;
Otu00295	Bacteria;Bacteroidota;Bacteroidia;Bacteroidales;Prevotellaceae;Prevotella;
Otu00296	Bacteria;Firmicutes;Clostridia;Clostridia_UCG-014;Clostridia_UCG-014_fa;Clostridia_UCG-014_ge;
Otu00297	Bacteria;Firmicutes;Clostridia;Oscillospirales;Oscillospiraceae;NK4A214_group;
Otu00298	Bacteria;Bacteroidota;Bacteroidia;Bacteroidales;Prevotellaceae;Prevotellaceae_UCG-001;
Otu00299	Bacteria;Firmicutes;Clostridia;Clostridiales;Clostridiaceae;Clostridiaceae_unclassified;
Otu00300	Bacteria;Firmicutes;Clostridia;Oscillospirales;Oscillospiraceae;NK4A214_group;
Otu00301	Bacteria;Firmicutes;Clostridia;Lachnospirales;Lachnospiraceae;Moryella;
Otu00302	Bacteria;Bacteroidota;Bacteroidia;Bacteroidales;Bacteroidales_unclassified;Bacteroidales_unclassified;
Otu00303	Bacteria;Firmicutes;Clostridia;Lachnospirales;Lachnospiraceae;Lachnospiraceae_ge;
Otu00304	Bacteria;Firmicutes;Bacilli;Erysipelotrichales;Erysipelotrichaceae;Turicibacter;
Otu00305	Bacteria;Bacteroidota;Bacteroidia;Bacteroidales;Prevotellaceae;Prevotellaceae_unclassified;
Otu00306	Bacteria;Bacteroidota;Bacteroidia;Bacteroidales;Prevotellaceae;Prevotellaceae_UCG-001;
Otu00307	Bacteria;Proteobacteria;Gammaproteobacteria;Enterobacterales;Morganellaceae;Morganella;
Otu00308	Bacteria;Firmicutes;Bacilli;Lactobacillales;Carnobacteriaceae;Dolosigranulum;
Otu00309	Bacteria;Bacteroidota;Bacteroidia;Bacteroidales;Prevotellaceae;Prevotellaceae_UCG-003;
Otu00310	Bacteria;Bacteroidota;Bacteroidia;Bacteroidales;uncultured;uncultured_ge;
Otu00311	Bacteria;Bacteroidota;Bacteroidia;Bacteroidales;Prevotellaceae;Prevotellaceae_UCG-003;
Otu00312	Bacteria;Firmicutes;Clostridia;Lachnospirales;Lachnospiraceae;Lachnospiraceae_unclassified;
Otu00313	Bacteria;Bacteroidota;Bacteroidia;Bacteroidales;Prevotellaceae;Prevotella;
Otu00314	Bacteria;Bacteroidota;Bacteroidia;Bacteroidales;Prevotellaceae;Prevotellaceae_unclassified;
Otu00315	Bacteria;Firmicutes;Bacilli;Lactobacillales;Lactobacillaceae;Lactobacillus;
Otu00316	Bacteria;Firmicutes;Clostridia;Clostridia_unclassified;Clostridia_unclassified;Clostridia_unclassified;
Otu00317	Bacteria;Firmicutes;Clostridia;Peptostreptococcales-Tissierellales;Peptostreptococcales-Tissierellales_fa;Anaerococcus;
Otu00318	Bacteria;Bacteroidota;Bacteroidia;Bacteroidales;Prevotellaceae;Prevotellaceae_unclassified;
Otu00319	Bacteria;Bacteroidota;Bacteroidia;Cytophagales;Cytophagales_unclassified;Cytophagales_unclassified;
Otu00320	Bacteria;Spirochaetota;Spirochaetia;Spirochaetales;Spirochaetaceae;Treponema;
Otu00321	Bacteria;Bacteroidota;Bacteroidia;Bacteroidales;Prevotellaceae;Prevotella;
Otu00322	Bacteria;Firmicutes;Bacilli;Lactobacillales;Carnobacteriaceae;Desemzia;
Otu00323	Bacteria;Bacteroidota;Bacteroidia;Bacteroidales;Prevotellaceae;Prevotella;
Otu00324	Bacteria;Firmicutes;Clostridia;Clostridia_or;Hungateiclostridiaceae;Saccharofermentans;
Otu00325	Bacteria;Bacteroidota;Bacteroidia;Bacteroidales;Prevotellaceae;Prevotella;
Otu00326	Bacteria;Bacteroidota;Bacteroidia;Bacteroidales;Rikenellaceae;Alistipes;
Otu00327	Bacteria;Bacteria_unclassified;Bacteria_unclassified;Bacteria_unclassified;Bacteria_unclassified;Bacteria_unclassified;
Otu00328	Bacteria;Bdellovibrionota;Oligoflexia;0319-6G20;0319-6G20_fa;0319-6G20_ge;
Otu00329	Bacteria;Firmicutes;Clostridia;Lachnospirales;Lachnospiraceae;Oribacterium;
Otu00330	Bacteria;Firmicutes;Clostridia;Lachnospirales;Lachnospiraceae;Coprococcus;
Otu00331	Bacteria;Proteobacteria;Gammaproteobacteria;Gammaproteobacteria_Incertae_Sedis;Unknown_Family;Acidibacter;
Otu00332	Bacteria;Firmicutes;Clostridia;Lachnospirales;Lachnospiraceae;Lachnospiraceae_ge;
Otu00333	Bacteria;Cyanobacteria;Vampirivibrionia;Gastranaerophilales;Gastranaerophilales_fa;Gastranaerophilales_ge;
Otu00334	Bacteria;Actinobacteriota;Actinobacteria;Micrococcales;Micrococcaceae;Micrococcaceae_unclassified;
Otu00335	Bacteria;Bacteroidota;Bacteroidia;Bacteroidales;Prevotellaceae;Prevotellaceae_UCG-004;
Otu00336	Bacteria;Chloroflexi;Ktedonobacteria;Ktedonobacterales;Ktedonobacteraceae;Ktedonobacteraceae_unclassified;
Otu00337	Bacteria;Planctomycetota;Planctomycetes;Isosphaerales;Isosphaeraceae;Aquisphaera;
Otu00338	Bacteria;Bacteroidota;Bacteroidia;Bacteroidales;Tannerellaceae;Parabacteroides;
Otu00339	Bacteria;Firmicutes;Clostridia;Peptostreptococcales-Tissierellales;Peptostreptococcales-Tissierellales_fa;Gallicola;
Otu00340	Bacteria;Bacteroidota;Bacteroidia;Bacteroidales;Prevotellaceae;Prevotella;
Otu00341	Bacteria;Proteobacteria;Gammaproteobacteria;Alteromonadales;Pseudoalteromonadaceae;Pseudoalteromonas;
Otu00342	Bacteria;Bacteroidota;Bacteroidia;Bacteroidales;Prevotellaceae;Prevotella;
Otu00343	Bacteria;Firmicutes;Negativicutes;Veillonellales-Selenomonadales;Selenomonadaceae;Selenomonas;
Otu00344	Bacteria;Firmicutes;Clostridia;Clostridia_unclassified;Clostridia_unclassified;Clostridia_unclassified;
Otu00345	Bacteria;Bacteroidota;Bacteroidia;Bacteroidales;Prevotellaceae;Prevotella;
Otu00346	Bacteria;Actinobacteriota;Actinobacteria;Corynebacteriales;Corynebacteriaceae;Corynebacterium;
Otu00347	Bacteria;Firmicutes;Clostridia;Peptostreptococcales-Tissierellales;Peptostreptococcales-Tissierellales_fa;Peptoniphilus;
Otu00348	Bacteria;Bacteroidota;Bacteroidia;Bacteroidales;Muribaculaceae;Muribaculaceae_ge;
Otu00349	Bacteria;Firmicutes;Clostridia;Peptostreptococcales-Tissierellales;Anaerovoracaceae;Mogibacterium;
Otu00350	Bacteria;Bacteroidota;Bacteroidia;Bacteroidales;Prevotellaceae;Prevotella;
Otu00351	Bacteria;Firmicutes;Bacilli;Lactobacillales;Streptococcaceae;Streptococcus;
Otu00352	Bacteria;Bacteroidota;Bacteroidia;Bacteroidales;Rikenellaceae;Rikenellaceae_RC9_gut_group;
Otu00353	Bacteria;Firmicutes;Clostridia;Oscillospirales;Oscillospiraceae;NK4A214_group;
Otu00354	Bacteria;Firmicutes;Bacilli;Lactobacillales;Streptococcaceae;Streptococcus;
Otu00355	Bacteria;Proteobacteria;Gammaproteobacteria;Burkholderiales;Oxalobacteraceae;Duganella;
Otu00356	Bacteria;Firmicutes;Bacilli;RF39;RF39_fa;RF39_ge;
Otu00357	Bacteria;Bacteroidota;Bacteroidia;Bacteroidales;Prevotellaceae;Prevotella;
Otu00358	Bacteria;Bacteroidota;Bacteroidia;Bacteroidales;F082;F082_ge;
Otu00359	Bacteria;Bacteroidota;Bacteroidia;Bacteroidales;Prevotellaceae;Prevotellaceae_UCG-001;
Otu00360	Bacteria;Firmicutes;Bacilli;Lactobacillales;Lactobacillales_unclassified;Lactobacillales_unclassified;
Otu00361	Bacteria;Proteobacteria;Gammaproteobacteria;Alteromonadales;Shewanellaceae;Shewanella;
Otu00362	Bacteria;Firmicutes;Clostridia;Clostridia_UCG-014;Clostridia_UCG-014_fa;Clostridia_UCG-014_ge;
Otu00363	Bacteria;Firmicutes;Bacilli;Lactobacillales;Aerococcaceae;Abiotrophia;
Otu00364	Bacteria;Spirochaetota;Spirochaetia;Spirochaetales;Spirochaetaceae;Treponema;
Otu00365	Bacteria;Bacteroidota;Bacteroidia;Bacteroidales;Tannerellaceae;Parabacteroides;
Otu00366	Bacteria;Bacteroidota;Bacteroidia;Bacteroidales;Muribaculaceae;Muribaculaceae_ge;
Otu00367	Bacteria;Firmicutes;Clostridia;Lachnospirales;Lachnospiraceae;Lachnospiraceae_unclassified;
Otu00368	Bacteria;Firmicutes;Clostridia;Lachnospirales;Lachnospiraceae;Stomatobaculum;
Otu00369	Bacteria;Firmicutes;Negativicutes;Veillonellales-Selenomonadales;Selenomonadaceae;Centipeda;
Otu00370	Bacteria;Bacteroidota;Bacteroidia;Bacteroidales;Prevotellaceae;Prevotella;
Otu00371	Bacteria;Firmicutes;Clostridia;Oscillospirales;Ruminococcaceae;Ruminococcus;
Otu00372	Bacteria;Firmicutes;Bacilli;Lactobacillales;Lactobacillaceae;Lactobacillus;
Otu00373	Bacteria;Bacteroidota;Bacteroidia;Bacteroidales;Prevotellaceae;Prevotellaceae_unclassified;
Otu00374	Bacteria;Proteobacteria;Alphaproteobacteria;Sphingomonadales;Sphingomonadaceae;Sphingomonadaceae_unclassified;
Otu00375	Bacteria;Bacteroidota;Bacteroidia;Bacteroidales;Prevotellaceae;Prevotella;
Otu00376	Bacteria;Actinobacteriota;Actinobacteria;Corynebacteriales;Corynebacteriaceae;Corynebacterium;
Otu00377	Bacteria;Actinobacteriota;Actinobacteria;Corynebacteriales;Nocardiaceae;Rhodococcus;
Otu00378	Bacteria;Proteobacteria;Gammaproteobacteria;Burkholderiales;Burkholderiaceae;Burkholderia-Caballeronia-Paraburkholderia;
Otu00379	Bacteria;Firmicutes;Clostridia;Clostridia_UCG-014;Clostridia_UCG-014_fa;Clostridia_UCG-014_ge;
Otu00380	Bacteria;Firmicutes;Clostridia;Lachnospirales;Lachnospiraceae;Lachnospiraceae_unclassified;
Otu00381	Bacteria;Proteobacteria;Alphaproteobacteria;Rhodobacterales;Rhodobacteraceae;Rhodobacteraceae_unclassified;
Otu00382	Bacteria;Bacteroidota;Bacteroidia;Bacteroidales;Prevotellaceae;Prevotella;
Otu00383	Bacteria;Firmicutes;Clostridia;Lachnospirales;Lachnospiraceae;Lachnospiraceae_NK3A20_group;
Otu00384	Bacteria;Actinobacteriota;Actinobacteria;Corynebacteriales;Corynebacteriaceae;Corynebacterium;
Otu00385	Bacteria;Bacteroidota;Bacteroidia;Bacteroidales;Prevotellaceae;Prevotellaceae_UCG-003;
Otu00386	Bacteria;Fusobacteriota;Fusobacteriia;Fusobacteriales;Leptotrichiaceae;Leptotrichia;
Otu00387	Bacteria;Proteobacteria;Alphaproteobacteria;Rhizobiales;Rhizobiaceae;Rhizobiaceae_unclassified;
Otu00388	Bacteria;Firmicutes;Negativicutes;Veillonellales-Selenomonadales;Selenomonadaceae;Schwartzia;
Otu00389	Bacteria;Bacteria_unclassified;Bacteria_unclassified;Bacteria_unclassified;Bacteria_unclassified;Bacteria_unclassified;
Otu00390	Bacteria;Firmicutes;Bacilli;RF39;RF39_fa;RF39_ge;
Otu00391	Bacteria;Firmicutes;Negativicutes;Veillonellales-Selenomonadales;Selenomonadaceae;Selenomonadaceae_unclassified;
Otu00392	Bacteria;Firmicutes;Clostridia;Clostridia_UCG-014;Clostridia_UCG-014_fa;Clostridia_UCG-014_ge;
Otu00393	Bacteria;Bacteroidota;Bacteroidia;Bacteroidales;Prevotellaceae;Prevotellaceae_YAB2003_group;
Otu00394	Bacteria;Firmicutes;Bacilli;Staphylococcales;Staphylococcaceae;Jeotgalicoccus;
Otu00395	Bacteria;Bacteroidota;Bacteroidia;Bacteroidales;Prevotellaceae;Prevotella;
Otu00396	Bacteria;Bacteroidota;Bacteroidia;Bacteroidales;Bacteroidales_RF16_group;Bacteroidales_RF16_group_ge;
Otu00397	Bacteria;Spirochaetota;Spirochaetia;Spirochaetales;Spirochaetaceae;Treponema;
Otu00398	Bacteria;Firmicutes;Bacilli;Lactobacillales;Lactobacillaceae;Lactobacillus;
Otu00399	Bacteria;Bacteroidota;Bacteroidia;Bacteroidales;Prevotellaceae;Prevotellaceae_UCG-001;
Otu00400	Bacteria;Fibrobacterota;Fibrobacteria;Fibrobacterales;Fibrobacteraceae;Fibrobacter;
Otu00401	Bacteria;Proteobacteria;Gammaproteobacteria;Pseudomonadales;Moraxellaceae;Moraxella;
Otu00402	Bacteria;Bacteroidota;Bacteroidia;Cytophagales;Hymenobacteraceae;Hymenobacter;
Otu00403	Bacteria;Firmicutes;Clostridia;Lachnospirales;Lachnospiraceae;Blautia;
Otu00404	Bacteria;Firmicutes;Clostridia;Lachnospirales;Lachnospiraceae;Agathobacter;
Otu00405	Bacteria;Bacteroidota;Bacteroidia;Flavobacteriales;Flavobacteriaceae;Capnocytophaga;
Otu00406	Bacteria;Bacteroidota;Bacteroidia;Bacteroidales;Prevotellaceae;Prevotellaceae_unclassified;
Otu00407	Bacteria;Bacteroidota;Bacteroidia;Bacteroidales;Prevotellaceae;Alloprevotella;
Otu00408	Bacteria;Bacteroidota;Bacteroidia;Bacteroidales;Prevotellaceae;Prevotella;
Otu00409	Bacteria;Spirochaetota;Spirochaetia;Spirochaetales;Spirochaetaceae;Treponema;
Otu00410	Bacteria;Bacteroidota;Bacteroidia;Bacteroidales;Prevotellaceae;Prevotella;
Otu00411	Bacteria;Firmicutes;Clostridia;Peptostreptococcales-Tissierellales;Anaerovoracaceae;Anaerovorax;
Otu00412	Bacteria;Firmicutes;Clostridia;Lachnospirales;Lachnospiraceae;Fusicatenibacter;
Otu00413	Bacteria;Firmicutes;Clostridia;Lachnospirales;Lachnospiraceae;Lachnospiraceae_unclassified;
Otu00414	Bacteria;Firmicutes;Bacilli;Lactobacillales;Leuconostocaceae;Leuconostocaceae_unclassified;
Otu00415	Bacteria;Bacteroidota;Bacteroidia;Flavobacteriales;Flavobacteriaceae;Flavobacterium;
Otu00416	Bacteria;Proteobacteria;Gammaproteobacteria;Burkholderiales;Oxalobacteraceae;Oxalobacteraceae_unclassified;
Otu00417	Bacteria;Firmicutes;Clostridia;Clostridia_UCG-014;Clostridia_UCG-014_fa;Clostridia_UCG-014_ge;
Otu00418	Bacteria;Firmicutes;Clostridia;Clostridiales;Clostridiaceae;Clostridium_sensu_stricto_1;
Otu00419	Bacteria;Firmicutes;Bacilli;Lactobacillales;Leuconostocaceae;Leuconostoc;
Otu00420	Bacteria;Firmicutes;Clostridia;Lachnospirales;Lachnospiraceae;Moryella;
Otu00421	Bacteria;Firmicutes;Bacilli;Lactobacillales;Carnobacteriaceae;Dolosigranulum;
Otu00422	Bacteria;Bacteroidota;Bacteroidia;Bacteroidales;Prevotellaceae;Prevotella;
Otu00423	Bacteria;Firmicutes;Clostridia;Clostridia_UCG-014;Clostridia_UCG-014_fa;Clostridia_UCG-014_ge;
Otu00424	Bacteria;Chloroflexi;KD4-96;KD4-96_or;KD4-96_fa;KD4-96_ge;
Otu00425	Bacteria;Firmicutes;Clostridia;Lachnospirales;Lachnospiraceae;probable_genus_10;
Otu00426	Bacteria;Firmicutes;Bacilli;Lactobacillales;Lactobacillaceae;Lactobacillus;
Otu00427	Bacteria;Planctomycetota;Planctomycetes;Gemmatales;Gemmataceae;uncultured;
Otu00428	Bacteria;Campilobacterota;Campylobacteria;Campylobacterales;Campylobacteraceae;Campylobacter;
Otu00429	Bacteria;Bacteroidota;Bacteroidia;Bacteroidales;Prevotellaceae;Prevotella;
Otu00430	Bacteria;Bacteroidota;Bacteroidia;Bacteroidales;Prevotellaceae;Prevotella;
Otu00431	Bacteria;Fusobacteriota;Fusobacteriia;Fusobacteriales;Fusobacteriaceae;Fusobacterium;
Otu00432	Bacteria;Firmicutes;Clostridia;Lachnospirales;Lachnospiraceae;Lachnospira;
Otu00433	Bacteria;Bacteroidota;Bacteroidia;Bacteroidales;Prevotellaceae;Prevotella;
Otu00434	Bacteria;Firmicutes;Clostridia;Oscillospirales;Oscillospiraceae;NK4A214_group;
Otu00435	Bacteria;Firmicutes;Clostridia;Lachnospirales;Lachnospiraceae;Lachnospiraceae_unclassified;
Otu00436	Bacteria;Bacteroidota;Bacteroidia;Bacteroidales;Muribaculaceae;Muribaculaceae_ge;
Otu00437	Bacteria;Firmicutes;Clostridia;Lachnospirales;Lachnospiraceae;Lachnospiraceae_XPB1014_group;
Otu00438	Bacteria;Firmicutes;Clostridia;Lachnospirales;Lachnospiraceae;Lachnospiraceae_unclassified;
Otu00439	Bacteria;Patescibacteria;Gracilibacteria;Absconditabacteriales_(SR1);Absconditabacteriales_(SR1)_fa;Absconditabacteriales_(SR1)_ge;
Otu00440	Bacteria;Firmicutes;Clostridia;Lachnospirales;Lachnospiraceae;Lachnospiraceae_XPB1014_group;
Otu00441	Bacteria;Firmicutes;Clostridia;Oscillospirales;Oscillospirales_fa;Oscillospirales_ge;
Otu00442	Bacteria;Firmicutes;Clostridia;Lachnospirales;Lachnospiraceae;FD2005;
Otu00443	Bacteria;Actinobacteriota;Actinobacteria;Corynebacteriales;Corynebacteriaceae;Corynebacterium;
Otu00444	Bacteria;Firmicutes;Clostridia;Lachnospirales;Lachnospiraceae;Acetitomaculum;
Otu00445	Bacteria;Bacteroidota;Bacteroidia;Bacteroidales;Prevotellaceae;Prevotella;
Otu00446	Bacteria;Bacteroidota;Bacteroidia;Sphingobacteriales;NS11-12_marine_group;NS11-12_marine_group_ge;
Otu00447	Bacteria;Firmicutes;Clostridia;Lachnospirales;Lachnospiraceae;Oribacterium;
Otu00448	Bacteria;Proteobacteria;Gammaproteobacteria;Burkholderiales;Burkholderiaceae;Lautropia;
Otu00449	Bacteria;Firmicutes;Clostridia;Lachnospirales;Lachnospiraceae;Acetitomaculum;
Otu00450	Bacteria;Firmicutes;Clostridia;Oscillospirales;Butyricicoccaceae;Butyricicoccus;
Otu00451	Bacteria;Bacteroidota;Bacteroidia;Bacteroidales;Prevotellaceae;Prevotellaceae_unclassified;
Otu00452	Bacteria;Bacteroidota;Bacteroidia;Bacteroidales;Prevotellaceae;Prevotellaceae_unclassified;
Otu00453	Bacteria;Bacteroidota;Bacteroidia;Bacteroidales;Prevotellaceae;Alloprevotella;
Otu00454	Bacteria;Proteobacteria;Alphaproteobacteria;Rhizobiales;Beijerinckiaceae;Methylobacterium-Methylorubrum;
Otu00455	Bacteria;Firmicutes;Clostridia;Clostridia_or;Hungateiclostridiaceae;Saccharofermentans;
Otu00456	Bacteria;Firmicutes;Clostridia;Lachnospirales;Lachnospiraceae;Lachnospiraceae_unclassified;
Otu00457	Bacteria;Firmicutes;Bacilli;Bacilli_unclassified;Bacilli_unclassified;Bacilli_unclassified;
Otu00458	Bacteria;Actinobacteriota;Actinobacteria;Corynebacteriales;Corynebacteriales_unclassified;Corynebacteriales_unclassified;
Otu00459	Bacteria;Bacteroidota;Bacteroidia;Bacteroidales;Rikenellaceae;U29-B03;
Otu00460	Bacteria;Firmicutes;Negativicutes;Veillonellales-Selenomonadales;Selenomonadaceae;Selenomonas;
Otu00461	Bacteria;Firmicutes;Clostridia;Oscillospirales;Ruminococcaceae;Subdoligranulum;
Otu00462	Bacteria;Bacteroidota;Bacteroidia;Flavobacteriales;Weeksellaceae;Bergeyella;
Otu00463	Bacteria;Firmicutes;Clostridia;Lachnospirales;Lachnospiraceae;Blautia;
Otu00464	Bacteria;Bacteroidota;Bacteroidia;Bacteroidales;Prevotellaceae;Prevotellaceae_NK3B31_group;
Otu00465	Bacteria;Firmicutes;Clostridia;Oscillospirales;Ruminococcaceae;Ruminococcus;
Otu00466	Bacteria;Firmicutes;Clostridia;Lachnospirales;Lachnospiraceae;Lachnospiraceae_unclassified;
Otu00467	Bacteria;Bacteroidota;Bacteroidia;Bacteroidales;Rikenellaceae;Rikenellaceae_RC9_gut_group;
Otu00468	Bacteria;Bacteroidota;Bacteroidia;Bacteroidales;Prevotellaceae;Prevotella;
Otu00469	Bacteria;Firmicutes;Clostridia;Lachnospirales;Lachnospiraceae;Lachnospiraceae_unclassified;
Otu00470	Bacteria;Actinobacteriota;Actinobacteria;Micrococcales;Micrococcaceae;Rothia;
Otu00471	Bacteria;Bacteroidota;Bacteroidia;Bacteroidales;Prevotellaceae;Prevotella;
Otu00472	Bacteria;Firmicutes;Clostridia;Lachnospirales;Lachnospiraceae;probable_genus_10;
Otu00473	Bacteria;Firmicutes;Negativicutes;Veillonellales-Selenomonadales;Selenomonadaceae;Selenomonadaceae_unclassified;
Otu00474	Bacteria;Firmicutes;Bacilli;Lactobacillales;Streptococcaceae;Lactococcus;
Otu00475	Bacteria;Actinobacteriota;Actinobacteria;Corynebacteriales;Corynebacteriaceae;Corynebacterium;
Otu00476	Bacteria;Proteobacteria;Alphaproteobacteria;Rhizobiales;Rhizobiaceae;Rhizobiaceae_unclassified;
Otu00477	Bacteria;Firmicutes;Clostridia;Christensenellales;Christensenellaceae;Christensenellaceae_R-7_group;
Otu00478	Bacteria;Firmicutes;Clostridia;Lachnospirales;Lachnospiraceae;probable_genus_10;
Otu00479	Bacteria;Firmicutes;Clostridia;Lachnospirales;Lachnospiraceae;Marvinbryantia;
Otu00480	Bacteria;Firmicutes;Clostridia;Oscillospirales;Oscillospiraceae;uncultured;
Otu00481	Bacteria;Bacteroidota;Bacteroidia;Bacteroidales;Prevotellaceae;Prevotellaceae_UCG-001;
Otu00482	Bacteria;Bdellovibrionota;Bdellovibrionia;Bdellovibrionales;Bdellovibrionaceae;Bdellovibrio;
Otu00483	Bacteria;Bacteroidota;Bacteroidia;Bacteroidales;Muribaculaceae;Muribaculaceae_ge;
Otu00484	Bacteria;Bacteroidota;Bacteroidia;Flavobacteriales;Weeksellaceae;Weeksellaceae_unclassified;
Otu00485	Bacteria;Firmicutes;Bacilli;Erysipelotrichales;Erysipelotrichaceae;Erysipelotrichaceae_ge;
Otu00486	Bacteria;Bacteroidota;Bacteroidia;Bacteroidales;Bacteroidaceae;Bacteroides;
Otu00487	Bacteria;Firmicutes;Clostridia;Clostridia_unclassified;Clostridia_unclassified;Clostridia_unclassified;
Otu00488	Bacteria;Bacteroidota;Bacteroidia;Bacteroidales;Muribaculaceae;Muribaculaceae_ge;
Otu00489	Bacteria;Firmicutes;Clostridia;Lachnospirales;Lachnospiraceae;Moryella;
Otu00490	Bacteria;Firmicutes;Clostridia;Christensenellales;Christensenellaceae;Christensenellaceae_R-7_group;
Otu00491	Bacteria;Bacteroidota;Bacteroidia;Bacteroidales;Rikenellaceae;U29-B03;
Otu00492	Bacteria;Firmicutes;Clostridia;Lachnospirales;Lachnospiraceae;Lachnospiraceae_NK3A20_group;
Otu00493	Bacteria;Firmicutes;Bacilli;Erysipelotrichales;Erysipelotrichaceae;Erysipelotrichaceae_UCG-009;
Otu00494	Bacteria;Firmicutes;Clostridia;Oscillospirales;Ruminococcaceae;Subdoligranulum;
Otu00495	Bacteria;Firmicutes;Bacilli;Erysipelotrichales;Erysipelotrichaceae;Solobacterium;
Otu00496	Bacteria;Bacteroidota;Bacteroidia;Bacteroidales;Prevotellaceae;Prevotella;
Otu00497	Bacteria;Bacteroidota;Bacteroidia;Bacteroidales;Prevotellaceae;Prevotellaceae_UCG-001;
Otu00498	Bacteria;Firmicutes;Negativicutes;Veillonellales-Selenomonadales;Selenomonadaceae;Selenomonadaceae_unclassified;
Otu00499	Bacteria;Firmicutes;Clostridia;Christensenellales;Christensenellaceae;Christensenellaceae_R-7_group;
Otu00500	Bacteria;Firmicutes;Clostridia;Christensenellales;Christensenellaceae;Christensenellaceae_R-7_group;
Otu00501	Bacteria;Firmicutes;Clostridia;Oscillospirales;Ruminococcaceae;Ruminococcus;
Otu00502	Bacteria;Firmicutes;Bacilli;Staphylococcales;Staphylococcaceae;Staphylococcaceae_unclassified;
Otu00503	Bacteria;Verrucomicrobiota;Verrucomicrobiae;Verrucomicrobiales;Akkermansiaceae;Akkermansia;
Otu00504	Bacteria;Firmicutes;Clostridia;Clostridia_UCG-014;Clostridia_UCG-014_fa;Clostridia_UCG-014_ge;
Otu00505	Bacteria;Firmicutes;Clostridia;Lachnospirales;Lachnospiraceae;Lachnospiraceae_unclassified;
Otu00506	Bacteria;Proteobacteria;Alphaproteobacteria;Rhizobiales;Beijerinckiaceae;Methylobacterium-Methylorubrum;
Otu00507	Bacteria;Firmicutes;Clostridia;Oscillospirales;Oscillospiraceae;Colidextribacter;
Otu00508	Bacteria;Firmicutes;Bacilli;Bacilli_unclassified;Bacilli_unclassified;Bacilli_unclassified;
Otu00509	Bacteria;Firmicutes;Clostridia;Lachnospirales;Lachnospiraceae;Lachnospiraceae_NK3A20_group;
Otu00510	Bacteria;Bacteroidota;Bacteroidia;Bacteroidales;Prevotellaceae;Prevotellaceae_unclassified;
Otu00511	Bacteria;Firmicutes;Bacilli;RF39;RF39_fa;RF39_ge;
Otu00512	Bacteria;Firmicutes;Negativicutes;Acidaminococcales;Acidaminococcaceae;Succiniclasticum;
Otu00513	Bacteria;Firmicutes;Clostridia;Lachnospirales;Lachnospiraceae;Blautia;
Otu00514	Bacteria;Proteobacteria;Gammaproteobacteria;CCD24;CCD24_fa;CCD24_ge;
Otu00515	Bacteria;Firmicutes;Clostridia;Christensenellales;Christensenellaceae;Christensenellaceae_R-7_group;
Otu00516	Bacteria;Bacteroidota;Bacteroidia;Bacteroidales;Bacteroidaceae;Bacteroides;
Otu00517	Bacteria;Bacteroidota;Bacteroidia;Bacteroidales;Prevotellaceae;Prevotella;
Otu00518	Bacteria;Bacteroidota;Bacteroidia;Bacteroidales;Rikenellaceae;Rikenellaceae_RC9_gut_group;
Otu00519	Bacteria;Firmicutes;Negativicutes;Veillonellales-Selenomonadales;Selenomonadaceae;uncultured;
Otu00520	Bacteria;Firmicutes;Clostridia;Clostridia_unclassified;Clostridia_unclassified;Clostridia_unclassified;
Otu00521	Bacteria;Firmicutes;Clostridia;Christensenellales;Christensenellaceae;Christensenellaceae_R-7_group;
Otu00522	Bacteria;Campilobacterota;Campylobacteria;Campylobacterales;Campylobacteraceae;Campylobacter;
Otu00523	Bacteria;Verrucomicrobiota;Verrucomicrobiae;Chthoniobacterales;Chthoniobacteraceae;Chthoniobacteraceae_unclassified;
Otu00524	Bacteria;Cyanobacteria;Vampirivibrionia;Gastranaerophilales;Gastranaerophilales_fa;Gastranaerophilales_ge;
Otu00525	Bacteria;Firmicutes;Clostridia;Lachnospirales;Lachnospiraceae;Lachnospiraceae_unclassified;
Otu00526	Bacteria;Bacteroidota;Bacteroidia;Bacteroidales;Bacteroidaceae;Bacteroides;
Otu00527	Bacteria;Firmicutes;Bacilli;RF39;RF39_fa;RF39_ge;
Otu00528	Bacteria;Bacteroidota;Bacteroidia;Bacteroidales;Prevotellaceae;Prevotella;
Otu00529	Bacteria;Firmicutes;Clostridia;Lachnospirales;Lachnospiraceae;Lachnospiraceae_ge;
Otu00530	Bacteria;Firmicutes;Negativicutes;Acidaminococcales;Acidaminococcaceae;Phascolarctobacterium;
Otu00531	Bacteria;Bacteroidota;Bacteroidia;Bacteroidales;Prevotellaceae;Prevotellaceae_unclassified;
Otu00532	Bacteria;Patescibacteria;Gracilibacteria;JGI_0000069-P22;JGI_0000069-P22_fa;JGI_0000069-P22_ge;
Otu00533	Bacteria;Firmicutes;Clostridia;Clostridia_UCG-014;Clostridia_UCG-014_fa;Clostridia_UCG-014_ge;
Otu00534	Bacteria;Bacteroidota;Bacteroidia;Bacteroidales;Prevotellaceae;Prevotellaceae_UCG-001;
Otu00535	Bacteria;Firmicutes;Clostridia;Lachnospirales;Lachnospiraceae;Lachnospiraceae_unclassified;
Otu00536	Bacteria;Firmicutes;Clostridia;Lachnospirales;Lachnospiraceae;Lachnospiraceae_ge;
Otu00537	Bacteria;Bacteroidota;Bacteroidia;Bacteroidales;Prevotellaceae;Prevotella;
Otu00538	Bacteria;Bacteroidota;Bacteroidia;Bacteroidales;Muribaculaceae;Muribaculaceae_ge;
Otu00539	Bacteria;Firmicutes;Clostridia;Lachnospirales;Lachnospiraceae;Lachnospiraceae_unclassified;
Otu00540	Bacteria;Bacteroidota;Bacteroidia;Bacteroidales;Rikenellaceae;Alistipes;
Otu00541	Bacteria;Firmicutes;Clostridia;Lachnospirales;Lachnospiraceae;Roseburia;
Otu00542	Bacteria;Proteobacteria;Gammaproteobacteria;Burkholderiales;Comamonadaceae;Comamonadaceae_unclassified;
Otu00543	Bacteria;Firmicutes;Bacilli;Bacillales;Planococcaceae;Planococcaceae_unclassified;
Otu00544	Bacteria;Bacteroidota;Bacteroidia;Bacteroidales;Prevotellaceae;Prevotella;
Otu00545	Bacteria;Abditibacteriota;Abditibacteria;Abditibacteriales;Abditibacteriaceae;Abditibacterium;
Otu00546	Bacteria;Firmicutes;Bacilli;Erysipelotrichales;Erysipelotrichaceae;Faecalibaculum;
Otu00547	Bacteria;Proteobacteria;Alphaproteobacteria;Rhizobiales;Beijerinckiaceae;1174-901-12;
Otu00548	Bacteria;Actinobacteriota;Actinobacteria;Micrococcales;Brevibacteriaceae;Brevibacterium;
Otu00549	Bacteria;Proteobacteria;Alphaproteobacteria;Rhizobiales;Xanthobacteraceae;Xanthobacteraceae_unclassified;
Otu00550	Bacteria;Firmicutes;Clostridia;Lachnospirales;Lachnospiraceae;Lachnospiraceae_unclassified;
Otu00551	Bacteria;Firmicutes;Clostridia;Lachnospirales;Lachnospiraceae;Lachnospiraceae_unclassified;
Otu00552	Bacteria;Fibrobacterota;Fibrobacteria;Fibrobacterales;Fibrobacteraceae;Fibrobacter;
Otu00553	Bacteria;Firmicutes;Clostridia;Oscillospirales;Ruminococcaceae;Ruminococcaceae_ge;
Otu00554	Bacteria;Firmicutes;Clostridia;Clostridia_UCG-014;Clostridia_UCG-014_fa;Clostridia_UCG-014_ge;
Otu00555	Bacteria;Bacteroidota;Bacteroidia;Bacteroidales;F082;F082_ge;
Otu00556	Bacteria;Firmicutes;Clostridia;Oscillospirales;Oscillospiraceae;UCG-005;
Otu00557	Bacteria;Firmicutes;Bacilli;RF39;RF39_fa;RF39_ge;
Otu00558	Bacteria;Proteobacteria;Alphaproteobacteria;Rhodobacterales;Rhodobacteraceae;Rhodobacteraceae_unclassified;
Otu00559	Bacteria;Actinobacteriota;Actinobacteria;Corynebacteriales;Mycobacteriaceae;Mycobacterium;
Otu00560	Bacteria;Firmicutes;Bacilli;RF39;RF39_fa;RF39_ge;
Otu00561	Bacteria;Bacteroidota;Bacteroidia;Bacteroidales;Muribaculaceae;Muribaculaceae_ge;
Otu00562	Bacteria;Firmicutes;Clostridia;Oscillospirales;Oscillospiraceae;NK4A214_group;
Otu00563	Bacteria;Bacteroidota;Bacteroidia;Bacteroidales;Prevotellaceae;Prevotellaceae_NK3B31_group;
Otu00564	Bacteria;Bacteroidota;Bacteroidia;Bacteroidales;Prevotellaceae;Prevotellaceae_UCG-003;
Otu00565	Bacteria;Bacteroidota;Bacteroidia;Bacteroidales;Prevotellaceae;Prevotella;
Otu00566	Bacteria;Actinobacteriota;Actinobacteria;Micrococcales;Brevibacteriaceae;Brevibacterium;
Otu00567	Bacteria;Firmicutes;Negativicutes;Veillonellales-Selenomonadales;Veillonellaceae;Veillonella;
Otu00568	Bacteria;Firmicutes;Clostridia;Oscillospirales;Oscillospiraceae;Colidextribacter;
Otu00569	Bacteria;Firmicutes;Clostridia;Lachnospirales;Lachnospiraceae;Lachnospiraceae_unclassified;
Otu00570	Bacteria;Proteobacteria;Gammaproteobacteria;Gammaproteobacteria_unclassified;Gammaproteobacteria_unclassified;Gammaproteobacteria_unclassified;
Otu00571	Bacteria;Proteobacteria;Gammaproteobacteria;Burkholderiales;Burkholderiales_unclassified;Burkholderiales_unclassified;
Otu00572	Bacteria;Firmicutes;Bacilli;Lactobacillales;Aerococcaceae;Facklamia;
Otu00573	Bacteria;Firmicutes;Clostridia;Lachnospirales;Lachnospiraceae;Lachnospiraceae_unclassified;
Otu00574	Bacteria;Proteobacteria;Gammaproteobacteria;Burkholderiales;Nitrosomonadaceae;Ellin6067;
Otu00575	Bacteria;Firmicutes;Clostridia;Clostridia_or;Hungateiclostridiaceae;Saccharofermentans;
Otu00576	Bacteria;Bacteroidota;Bacteroidia;Bacteroidales;Prevotellaceae;Prevotella;
Otu00577	Bacteria;Bacteroidota;Bacteroidia;Bacteroidales;Prevotellaceae;Prevotella;
Otu00578	Bacteria;Firmicutes;Bacilli;Bacillales;Planococcaceae;Planococcaceae_unclassified;
Otu00579	Bacteria;Firmicutes;Clostridia;Clostridia_UCG-014;Clostridia_UCG-014_fa;Clostridia_UCG-014_ge;
Otu00580	Bacteria;Bacteroidota;Bacteroidia;Bacteroidales;F082;F082_ge;
Otu00581	Bacteria;Firmicutes;Bacilli;Lactobacillales;Lactobacillaceae;Lactobacillaceae_unclassified;
Otu00582	Bacteria;Bacteroidota;Bacteroidia;Bacteroidales;uncultured;uncultured_ge;
Otu00583	Bacteria;Firmicutes;Clostridia;Lachnospirales;Lachnospiraceae;Lachnospiraceae_unclassified;
Otu00584	Bacteria;Firmicutes;Clostridia;Oscillospirales;Ruminococcaceae;Ruminococcaceae_unclassified;
Otu00585	Bacteria;Actinobacteriota;Actinobacteria;Propionibacteriales;Nocardioidaceae;Nocardioides;
Otu00586	Bacteria;Firmicutes;Clostridia;Oscillospirales;Oscillospirales_fa;Oscillospirales_ge;
Otu00587	Bacteria;Bacteroidota;Bacteroidia;Bacteroidales;Prevotellaceae;Prevotellaceae_NK3B31_group;
Otu00588	Bacteria;Bacteroidota;Bacteroidia;Bacteroidales;Prevotellaceae;Prevotellaceae_NK3B31_group;
Otu00589	Bacteria;Bacteroidota;Bacteroidia;Bacteroidales;Prevotellaceae;uncultured;
Otu00590	Bacteria;Bacteria_unclassified;Bacteria_unclassified;Bacteria_unclassified;Bacteria_unclassified;Bacteria_unclassified;
Otu00591	Bacteria;Firmicutes;Clostridia;Lachnospirales;Lachnospiraceae;Lachnospiraceae_unclassified;
Otu00592	Bacteria;Firmicutes;Clostridia;Lachnospirales;Lachnospiraceae;Lachnospiraceae_AC2044_group;
Otu00593	Bacteria;Proteobacteria;Alphaproteobacteria;Caulobacterales;Caulobacteraceae;Brevundimonas;
Otu00594	Bacteria;Proteobacteria;Alphaproteobacteria;Rhizobiales;Rhizobiaceae;Pseudochrobactrum;
Otu00595	Bacteria;Bacteroidota;Bacteroidia;Bacteroidales;Prevotellaceae;Prevotellaceae_unclassified;
Otu00596	Bacteria;Bacteroidota;Bacteroidia;Bacteroidales;Prevotellaceae;Prevotella;
Otu00597	Bacteria;Acidobacteriota;Acidobacteriae;Solibacterales;Solibacteraceae;Candidatus_Solibacter;
Otu00598	Bacteria;Firmicutes;Clostridia;Clostridia_UCG-014;Clostridia_UCG-014_fa;Clostridia_UCG-014_ge;
Otu00599	Bacteria;Bacteroidota;Bacteroidia;Sphingobacteriales;Sphingobacteriales_unclassified;Sphingobacteriales_unclassified;
Otu00600	Bacteria;Bacteroidota;Bacteroidia;Bacteroidales;F082;F082_ge;
Otu00601	Bacteria;Bacteroidota;Bacteroidia;Bacteroidales;Prevotellaceae;Prevotellaceae_UCG-003;
Otu00602	Bacteria;Bacteroidota;Bacteroidia;Bacteroidales;Prevotellaceae;Prevotella;
Otu00603	Bacteria;Firmicutes;Negativicutes;Veillonellales-Selenomonadales;Veillonellaceae;Veillonella;
Otu00604	Bacteria;Bacteroidota;Bacteroidia;Bacteroidales;Prevotellaceae;Prevotella;
Otu00605	Bacteria;Verrucomicrobiota;Kiritimatiellae;WCHB1-41;WCHB1-41_fa;WCHB1-41_ge;
Otu00606	Bacteria;Firmicutes;Clostridia;Oscillospirales;Oscillospiraceae;NK4A214_group;
Otu00607	Bacteria;Firmicutes;Clostridia;Christensenellales;Christensenellaceae;Christensenellaceae_R-7_group;
Otu00608	Bacteria;Bacteroidota;Bacteroidia;Bacteroidales;Prevotellaceae;Prevotella;
Otu00609	Bacteria;Proteobacteria;Gammaproteobacteria;Burkholderiales;Neisseriaceae;Neisseriaceae_unclassified;
Otu00610	Bacteria;Bacteroidota;Bacteroidia;Bacteroidales;Prevotellaceae;uncultured;
Otu00611	Bacteria;Firmicutes;Clostridia;Oscillospirales;Ruminococcaceae;Ruminococcaceae_unclassified;
Otu00612	Bacteria;Bacteroidota;Bacteroidia;Bacteroidales;Prevotellaceae;Prevotella;
Otu00613	Bacteria;Deinococcota;Deinococci;Thermales;Thermaceae;Thermus;
Otu00614	Bacteria;Bacteroidota;Bacteroidia;Bacteroidales;Prevotellaceae;Prevotellaceae_UCG-003;
Otu00615	Bacteria;Actinobacteriota;Acidimicrobiia;Microtrichales;Ilumatobacteraceae;uncultured;
Otu00616	Bacteria;Bacteroidota;Bacteroidia;Bacteroidales;Prevotellaceae;Prevotella;
Otu00617	Bacteria;Desulfobacterota;Desulfovibrionia;Desulfovibrionales;Desulfovibrionaceae;Desulfovibrio;
Otu00618	Bacteria;Proteobacteria;Alphaproteobacteria;Caulobacterales;Caulobacteraceae;Brevundimonas;
Otu00619	Bacteria;Proteobacteria;Alphaproteobacteria;Rhizobiales;Beijerinckiaceae;1174-901-12;
Otu00620	Bacteria;Firmicutes;Negativicutes;Veillonellales-Selenomonadales;Selenomonadaceae;Selenomonas;
Otu00621	Bacteria;Bacteroidota;Bacteroidia;Bacteroidales;Prevotellaceae;Prevotellaceae_UCG-001;
Otu00622	Bacteria;Planctomycetota;Planctomycetes;Isosphaerales;Isosphaeraceae;uncultured;
Otu00623	Bacteria;Firmicutes;Bacilli;Lactobacillales;Lactobacillaceae;Pediococcus;
Otu00624	Bacteria;Bacteroidota;Bacteroidia;Bacteroidales;Muribaculaceae;Muribaculaceae_unclassified;
Otu00625	Bacteria;Proteobacteria;Gammaproteobacteria;Pseudomonadales;Moraxellaceae;Moraxella;
Otu00626	Bacteria;Bacteroidota;Bacteroidia;Bacteroidales;Prevotellaceae;Prevotellaceae_NK3B31_group;
Otu00627	Bacteria;Firmicutes;Clostridia;Oscillospirales;Ruminococcaceae;Ruminococcus;
Otu00628	Bacteria;Firmicutes;Negativicutes;Acidaminococcales;Acidaminococcaceae;Phascolarctobacterium;
Otu00629	Bacteria;Bacteroidota;Bacteroidia;Bacteroidales;Prevotellaceae;Prevotellaceae_UCG-001;
Otu00630	Bacteria;Firmicutes;Bacilli;Bacillales;Planococcaceae;Planococcaceae_unclassified;
Otu00631	Bacteria;Spirochaetota;Spirochaetia;Spirochaetales;Spirochaetaceae;Spirochaetaceae_unclassified;
Otu00632	Bacteria;Proteobacteria;Alphaproteobacteria;Sphingomonadales;Sphingomonadaceae;Sphingomonas;
Otu00633	Bacteria;Bacteroidota;Bacteroidia;Bacteroidales;Prevotellaceae;Prevotella;
Otu00634	Bacteria;Bacteroidota;Bacteroidia;Bacteroidales;Prevotellaceae;Prevotellaceae_UCG-001;
Otu00635	Bacteria;Bacteroidota;Bacteroidia;Bacteroidales;Prevotellaceae;Prevotellaceae_UCG-004;
Otu00636	Bacteria;Firmicutes;Clostridia;Lachnospirales;Lachnospiraceae;Lachnospiraceae_unclassified;
Otu00637	Bacteria;Actinobacteriota;Actinobacteria;Corynebacteriales;Corynebacteriaceae;Lawsonella;
Otu00638	Bacteria;Firmicutes;Clostridia;Lachnospirales;Lachnospiraceae;Lachnospiraceae_unclassified;
Otu00639	Bacteria;Firmicutes;Clostridia;Lachnospirales;Lachnospiraceae;Lachnospiraceae_unclassified;
Otu00640	Bacteria;Firmicutes;Clostridia;Lachnospirales;Lachnospiraceae;Lachnospiraceae_unclassified;
Otu00641	Bacteria;Firmicutes;Clostridia;Lachnospirales;Lachnospiraceae;Oribacterium;
Otu00642	Bacteria;Bacteroidota;Bacteroidia;Bacteroidales;Prevotellaceae;Prevotellaceae_UCG-001;
Otu00643	Bacteria;Firmicutes;Bacilli;Staphylococcales;Staphylococcaceae;Staphylococcaceae_unclassified;
Otu00644	Bacteria;Actinobacteriota;Actinobacteria;Bifidobacteriales;Bifidobacteriaceae;Gardnerella;
Otu00645	Bacteria;Bacteroidota;Bacteroidia;Bacteroidales;Prevotellaceae;Prevotellaceae_UCG-001;
Otu00646	Bacteria;Proteobacteria;Gammaproteobacteria;Burkholderiales;Nitrosomonadaceae;Ellin6067;
Otu00647	Bacteria;Bacteroidota;Bacteroidia;Bacteroidales;Prevotellaceae;Prevotella;
Otu00648	Bacteria;Firmicutes;Clostridia;Lachnospirales;Lachnospiraceae;Shuttleworthia;
Otu00649	Bacteria;Firmicutes;Clostridia;Oscillospirales;Oscillospiraceae;NK4A214_group;
Otu00650	Bacteria;Firmicutes;Clostridia;Lachnospirales;Lachnospiraceae;Lachnospiraceae_unclassified;
Otu00651	Bacteria;Bacteria_unclassified;Bacteria_unclassified;Bacteria_unclassified;Bacteria_unclassified;Bacteria_unclassified;
Otu00652	Bacteria;Myxococcota;Polyangia;Polyangiales;Polyangiaceae;Pajaroellobacter;
Otu00653	Bacteria;Firmicutes;Clostridia;Oscillospirales;Ruminococcaceae;Ruminococcaceae_unclassified;
Otu00654	Bacteria;Firmicutes;Clostridia;Lachnospirales;Lachnospiraceae;Lachnospiraceae_unclassified;
Otu00655	Bacteria;Firmicutes;Negativicutes;Acidaminococcales;Acidaminococcaceae;Succiniclasticum;
Otu00656	Bacteria;Bacteroidota;Bacteroidia;Bacteroidales;Prevotellaceae;Prevotellaceae_UCG-003;
Otu00657	Bacteria;Firmicutes;Clostridia;Clostridia_unclassified;Clostridia_unclassified;Clostridia_unclassified;
Otu00658	Bacteria;Bacteroidota;Bacteroidia;Bacteroidales;Prevotellaceae;Prevotella;
Otu00659	Bacteria;Bacteroidota;Bacteroidia;Bacteroidales;Prevotellaceae;Prevotella;
Otu00660	Bacteria;Proteobacteria;Gammaproteobacteria;Pseudomonadales;Moraxellaceae;Moraxella;
Otu00661	Bacteria;Bacteroidota;Bacteroidia;Bacteroidales;Prevotellaceae;Prevotella;
Otu00662	Bacteria;Firmicutes;Clostridia;Oscillospirales;Ruminococcaceae;Ruminococcus;
Otu00663	Bacteria;Firmicutes;Clostridia;Clostridia_UCG-014;Clostridia_UCG-014_fa;Clostridia_UCG-014_ge;
Otu00664	Bacteria;Bacteroidota;Bacteroidia;Bacteroidales;Rikenellaceae;Rikenellaceae_RC9_gut_group;
Otu00665	Bacteria;Spirochaetota;Spirochaetia;Spirochaetales;Spirochaetaceae;Treponema;
Otu00666	Bacteria;Firmicutes;Clostridia;Christensenellales;Christensenellaceae;Christensenellaceae_R-7_group;
Otu00667	Bacteria;Bacteroidota;Bacteroidia;Bacteroidales;Rikenellaceae;Rikenellaceae_RC9_gut_group;
Otu00668	Bacteria;Firmicutes;Clostridia;Lachnospirales;Lachnospiraceae;Lachnoanaerobaculum;
Otu00669	Bacteria;Firmicutes;Clostridia;Christensenellales;Christensenellaceae;Christensenellaceae_R-7_group;
Otu00670	Bacteria;Firmicutes;Clostridia;Lachnospirales;Lachnospiraceae;Lachnospiraceae_UCG-008;
Otu00671	Bacteria;Bacteroidota;Bacteroidia;Bacteroidales;Prevotellaceae;Prevotellaceae_UCG-003;
Otu00672	Bacteria;Firmicutes;Bacilli;Staphylococcales;Staphylococcaceae;Staphylococcaceae_unclassified;
Otu00673	Bacteria;Bacteroidota;Bacteroidia;Flavobacteriales;Weeksellaceae;Chryseobacterium;
Otu00674	Bacteria;Firmicutes;Bacilli;Erysipelotrichales;Erysipelatoclostridiaceae;UCG-004;
Otu00675	Bacteria;Firmicutes;Bacilli;Bacilli_unclassified;Bacilli_unclassified;Bacilli_unclassified;
Otu00676	Bacteria;Bacteroidota;Bacteroidia;Bacteroidales;Prevotellaceae;Prevotella;
Otu00677	Bacteria;Firmicutes;Clostridia;Lachnospirales;Lachnospiraceae;Lachnospiraceae_unclassified;
Otu00678	Bacteria;Bacteroidota;Bacteroidia;Bacteroidales;Prevotellaceae;Prevotellaceae_unclassified;
Otu00679	Bacteria;Actinobacteriota;Actinobacteria;Corynebacteriales;Corynebacteriaceae;Turicella;
Otu00680	Bacteria;Actinobacteriota;Actinobacteria;Micrococcales;Microbacteriaceae;Leucobacter;
Otu00681	Bacteria;Actinobacteriota;Actinobacteria;Actinomycetales;Actinomycetaceae;Actinomyces;
Otu00682	Bacteria;Spirochaetota;Spirochaetia;Spirochaetales;Spirochaetaceae;Treponema;
Otu00683	Bacteria;Bacteroidota;Bacteroidia;Bacteroidales;Bacteroidaceae;Bacteroides;
Otu00684	Bacteria;Bacteroidota;Bacteroidia;Bacteroidales;Prevotellaceae;Prevotella;
Otu00685	Bacteria;Bacteroidota;Bacteroidia;Bacteroidales;Rikenellaceae;Rikenellaceae_RC9_gut_group;
Otu00686	Bacteria;Bacteroidota;Bacteroidia;Bacteroidales;Prevotellaceae;Prevotellaceae_unclassified;
Otu00687	Bacteria;Bacteroidota;Bacteroidia;Bacteroidales;Prevotellaceae;Prevotella;
Otu00688	Bacteria;Firmicutes;Bacilli;Acholeplasmatales;Acholeplasmataceae;Anaeroplasma;
Otu00689	Bacteria;Bacteroidota;Bacteroidia;Bacteroidales;F082;F082_ge;
Otu00690	Bacteria;Patescibacteria;Saccharimonadia;Saccharimonadales;Saccharimonadaceae;Candidatus_Saccharimonas;
Otu00691	Bacteria;Firmicutes;Clostridia;Monoglobales;Monoglobaceae;Monoglobus;
Otu00692	Bacteria;Bacteroidota;Bacteroidia;Bacteroidales;Prevotellaceae;Prevotellaceae_UCG-001;
Otu00693	Bacteria;Actinobacteriota;Coriobacteriia;Coriobacteriales;Coriobacteriaceae;Collinsella;
Otu00694	Bacteria;Firmicutes;Bacilli;Lactobacillales;Lactobacillaceae;Lactobacillus;
Otu00695	Bacteria;Bacteroidota;Bacteroidia;Bacteroidales;Muribaculaceae;Muribaculaceae_ge;
Otu00696	Bacteria;Firmicutes;Clostridia;Lachnospirales;Lachnospiraceae;Lachnospiraceae_NK3A20_group;
Otu00697	Bacteria;Bacteroidota;Bacteroidia;Bacteroidales;F082;F082_ge;
Otu00698	Bacteria;Firmicutes;Clostridia;Lachnospirales;Lachnospiraceae;Lachnospiraceae_NK4A136_group;
Otu00699	Bacteria;Bacteroidota;Bacteroidia;Flavobacteriales;Crocinitomicaceae;Fluviicola;
Otu00700	Bacteria;Bacteroidota;Bacteroidia;Bacteroidales;Prevotellaceae;Prevotella;
Otu00701	Bacteria;Firmicutes;Bacilli;RF39;RF39_fa;RF39_ge;
Otu00702	Bacteria;Firmicutes;Clostridia;Lachnospirales;Lachnospiraceae;Lachnoclostridium;
Otu00703	Bacteria;Bacteroidota;Bacteroidia;Bacteroidales;Prevotellaceae;Prevotella;
Otu00704	Bacteria;Planctomycetota;Planctomycetes;Pirellulales;Pirellulaceae;p-1088-a5_gut_group;
Otu00705	Bacteria;Actinobacteriota;Coriobacteriia;Coriobacteriales;Coriobacteriaceae;Collinsella;
Otu00706	Bacteria;Firmicutes;Bacilli;Lactobacillales;Aerococcaceae;Facklamia;
Otu00707	Bacteria;Firmicutes;Clostridia;Lachnospirales;Lachnospiraceae;Lachnospiraceae_ND3007_group;
Otu00708	Bacteria;Spirochaetota;Spirochaetia;Spirochaetales;Spirochaetaceae;Treponema;
Otu00709	Bacteria;Bacteroidota;Bacteroidia;Bacteroidales;Prevotellaceae;Prevotellaceae_UCG-004;
Otu00710	Bacteria;Firmicutes;Firmicutes_unclassified;Firmicutes_unclassified;Firmicutes_unclassified;Firmicutes_unclassified;
Otu00711	Bacteria;Firmicutes;Clostridia;Lachnospirales;Lachnospiraceae;Lachnospiraceae_unclassified;
Otu00712	Bacteria;Proteobacteria;Gammaproteobacteria;Enterobacterales;Enterobacterales_unclassified;Enterobacterales_unclassified;
Otu00713	Bacteria;Bacteroidota;Bacteroidia;Bacteroidales;Rikenellaceae;Rikenellaceae_RC9_gut_group;
Otu00714	Bacteria;Bacteroidota;Bacteroidia;Bacteroidales;Prevotellaceae;Prevotellaceae_unclassified;
Otu00715	Bacteria;Firmicutes;Clostridia;Oscillospirales;Oscillospiraceae;Oscillospiraceae_unclassified;
Otu00716	Bacteria;Firmicutes;Clostridia;Lachnospirales;Lachnospiraceae;Lachnospiraceae_ge;
Otu00717	Bacteria;Actinobacteriota;Actinobacteria;Corynebacteriales;Mycobacteriaceae;Mycobacterium;
Otu00718	Bacteria;Firmicutes;Clostridia;Peptostreptococcales-Tissierellales;Peptostreptococcales-Tissierellales_fa;Peptoniphilus;
Otu00719	Bacteria;Bacteroidota;Bacteroidia;Bacteroidales;Bacteroidales_unclassified;Bacteroidales_unclassified;
Otu00720	Bacteria;Actinobacteriota;Actinobacteria;Corynebacteriales;Corynebacteriaceae;Corynebacterium;
Otu00721	Bacteria;Firmicutes;Bacilli;Erysipelotrichales;Erysipelatoclostridiaceae;Erysipelotrichaceae_UCG-003;
Otu00722	Bacteria;Proteobacteria;Gammaproteobacteria;Burkholderiales;Methylophilaceae;Candidatus_Methylopumilus;
Otu00723	Bacteria;Bacteroidota;Bacteroidia;Flavobacteriales;Weeksellaceae;Cloacibacterium;
Otu00724	Bacteria;Proteobacteria;Gammaproteobacteria;Burkholderiales;Neisseriaceae;Kingella;
Otu00725	Bacteria;Firmicutes;Clostridia;Lachnospirales;Lachnospiraceae;Lachnospiraceae_unclassified;
Otu00726	Bacteria;Firmicutes;Clostridia;Lachnospirales;Lachnospiraceae;Lachnospiraceae_unclassified;
Otu00727	Bacteria;Actinobacteriota;Actinobacteria;Micrococcales;Dermabacteraceae;Dermabacter;
Otu00728	Bacteria;Firmicutes;Clostridia;Peptostreptococcales-Tissierellales;Peptostreptococcales-Tissierellales_fa;Anaerococcus;
Otu00729	Bacteria;Fibrobacterota;Fibrobacteria;Fibrobacterales;Fibrobacteraceae;Fibrobacter;
Otu00730	Bacteria;Firmicutes;Clostridia;Clostridia_UCG-014;Clostridia_UCG-014_fa;Clostridia_UCG-014_ge;
Otu00731	Bacteria;Bacteroidota;Bacteroidia;Bacteroidales;Bacteroidales_UCG-001;Bacteroidales_UCG-001_ge;
Otu00732	Bacteria;Spirochaetota;Spirochaetia;Spirochaetales;Spirochaetaceae;Treponema;
Otu00733	Bacteria;Firmicutes;Clostridia;Clostridia_UCG-014;Clostridia_UCG-014_fa;Clostridia_UCG-014_ge;
Otu00734	Bacteria;Firmicutes;Bacilli;Staphylococcales;Staphylococcaceae;Nosocomiicoccus;
Otu00735	Bacteria;Spirochaetota;Spirochaetia;Spirochaetales;Spirochaetaceae;Treponema;
Otu00736	Bacteria;Actinobacteriota;Actinobacteria;Actinomycetales;Actinomycetaceae;Actinomyces;
Otu00737	Bacteria;Proteobacteria;Gammaproteobacteria;Xanthomonadales;Xanthomonadaceae;Xanthomonas;
Otu00738	Bacteria;Firmicutes;Clostridia;Lachnospirales;Lachnospiraceae;Lachnospiraceae_NK3A20_group;
Otu00739	Bacteria;Bacteroidota;Bacteroidia;Bacteroidales;Prevotellaceae;Prevotellaceae_NK3B31_group;
Otu00740	Bacteria;Firmicutes;Clostridia;Oscillospirales;Ruminococcaceae;Ruminococcus;
Otu00741	Bacteria;Proteobacteria;Alphaproteobacteria;Rhizobiales;Methylopilaceae;Hansschlegelia;
Otu00742	Bacteria;Proteobacteria;Alphaproteobacteria;Caulobacterales;Caulobacteraceae;Asticcacaulis;
Otu00743	Bacteria;Firmicutes;Clostridia;Lachnospirales;Lachnospiraceae;Lachnospiraceae_unclassified;
Otu00744	Bacteria;Firmicutes;Clostridia;Christensenellales;Christensenellaceae;Christensenellaceae_R-7_group;
Otu00745	Bacteria;Firmicutes;Clostridia;Lachnospirales;Lachnospiraceae;FD2005;
Otu00746	Bacteria;Firmicutes;Bacilli;Lactobacillales;Lactobacillales_unclassified;Lactobacillales_unclassified;
Otu00747	Bacteria;Firmicutes;Clostridia;Lachnospirales;Lachnospiraceae;Lachnospiraceae_unclassified;
Otu00748	Bacteria;Proteobacteria;Alphaproteobacteria;Sphingomonadales;Sphingomonadaceae;Sphingomonas;
Otu00749	Bacteria;Bacteroidota;Bacteroidia;Bacteroidales;Bacteroidales_RF16_group;Bacteroidales_RF16_group_ge;
Otu00750	Bacteria;Firmicutes;Bacilli;Lactobacillales;Carnobacteriaceae;Granulicatella;
Otu00751	Bacteria;Firmicutes;Clostridia;Lachnospirales;Lachnospiraceae;Lachnospiraceae_unclassified;
Otu00752	Bacteria;Firmicutes;Clostridia;Clostridia_UCG-014;Clostridia_UCG-014_fa;Clostridia_UCG-014_ge;
Otu00753	Bacteria;Bacteroidota;Bacteroidia;Bacteroidales;Rikenellaceae;Rikenellaceae_RC9_gut_group;
Otu00754	Bacteria;Bacteroidota;Bacteroidia;Cytophagales;Cytophagaceae;Cytophaga;
Otu00755	Bacteria;Firmicutes;Clostridia;Lachnospirales;Lachnospiraceae;Lachnospiraceae_NK3A20_group;
Otu00756	Bacteria;Actinobacteriota;Actinobacteria;Corynebacteriales;Corynebacteriaceae;Corynebacterium;
Otu00757	Bacteria;Bacteroidota;Bacteroidia;Sphingobacteriales;Sphingobacteriaceae;Sphingobacterium;
Otu00758	Bacteria;Firmicutes;Bacilli;RF39;RF39_fa;RF39_ge;
Otu00759	Bacteria;Bacteroidota;Bacteroidia;Sphingobacteriales;env.OPS_17;env.OPS_17_ge;
Otu00760	Bacteria;Actinobacteriota;Actinobacteria;Actinomycetales;Actinomycetaceae;Actinomycetaceae_unclassified;
Otu00761	Bacteria;Firmicutes;Clostridia;Christensenellales;Christensenellaceae;Christensenellaceae_R-7_group;
Otu00762	Bacteria;Firmicutes;Clostridia;Lachnospirales;Lachnospiraceae;Lachnospiraceae_ge;
Otu00763	Bacteria;Proteobacteria;Gammaproteobacteria;Alteromonadales;Alteromonadaceae;Rheinheimera;
Otu00764	Bacteria;Firmicutes;Negativicutes;Veillonellales-Selenomonadales;Veillonellaceae;Megasphaera;
Otu00765	Bacteria;Firmicutes;Clostridia;Lachnospirales;Lachnospiraceae;Lachnospiraceae_unclassified;
Otu00766	Bacteria;Spirochaetota;Spirochaetia;Spirochaetales;Spirochaetaceae;Treponema;
Otu00767	Bacteria;Firmicutes;Clostridia;Lachnospirales;Lachnospiraceae;Lachnospiraceae_unclassified;
Otu00768	Bacteria;Firmicutes;Bacilli;Bacilli_unclassified;Bacilli_unclassified;Bacilli_unclassified;
Otu00769	Bacteria;Firmicutes;Clostridia;Lachnospirales;Lachnospiraceae;Lachnospiraceae_unclassified;
Otu00770	Bacteria;Planctomycetota;Planctomycetes;Pirellulales;Pirellulaceae;p-1088-a5_gut_group;
Otu00771	Bacteria;Firmicutes;Clostridia;Lachnospirales;Lachnospiraceae;Acetitomaculum;
Otu00772	Bacteria;Bacteroidota;Bacteroidia;Bacteroidales;Prevotellaceae;Prevotella;
Otu00773	Bacteria;Firmicutes;Clostridia;Lachnospirales;Lachnospiraceae;Lachnoanaerobaculum;
Otu00774	Bacteria;Firmicutes;Clostridia;Oscillospirales;Oscillospiraceae;uncultured;
Otu00775	Bacteria;Actinobacteriota;Actinobacteria;Corynebacteriales;Nocardiaceae;Gordonia;
Otu00776	Bacteria;Bacteroidota;Bacteroidia;Bacteroidales;Prevotellaceae;Prevotellaceae_UCG-001;
Otu00777	Bacteria;Firmicutes;Bacilli;Lactobacillales;Lactobacillaceae;Lactobacillus;
Otu00778	Bacteria;Bacteroidota;Bacteroidia;Bacteroidales;Prevotellaceae;Prevotella;
Otu00779	Bacteria;Firmicutes;Bacilli;Bacilli_unclassified;Bacilli_unclassified;Bacilli_unclassified;
Otu00780	Bacteria;Actinobacteriota;Actinobacteria;Corynebacteriales;Corynebacteriaceae;Corynebacteriaceae_unclassified;
Otu00781	Bacteria;Bacteroidota;Bacteroidia;Bacteroidales;Muribaculaceae;Muribaculaceae_ge;
Otu00782	Bacteria;Bacteroidota;Bacteroidia;Bacteroidales;Prevotellaceae;Prevotella;
Otu00783	Bacteria;Firmicutes;Clostridia;Lachnospirales;Lachnospiraceae;Lachnospiraceae_NK3A20_group;
Otu00784	Bacteria;Firmicutes;Clostridia;Lachnospirales;Lachnospiraceae;Lachnospiraceae_ge;
Otu00785	Bacteria;Proteobacteria;Alphaproteobacteria;Rhizobiales;Beijerinckiaceae;Bosea;
Otu00786	Bacteria;Bacteroidota;Bacteroidia;Bacteroidales;Prevotellaceae;Prevotella;
Otu00787	Bacteria;Planctomycetota;Planctomycetes;Gemmatales;Gemmataceae;uncultured;
Otu00788	Bacteria;Firmicutes;Clostridia;Clostridia_UCG-014;Clostridia_UCG-014_fa;Clostridia_UCG-014_ge;
Otu00789	Bacteria;Proteobacteria;Alphaproteobacteria;Rhizobiales;Xanthobacteraceae;Nitrobacter;
Otu00790	Bacteria;Bacteroidota;Bacteroidia;Bacteroidales;Prevotellaceae;Prevotella;
Otu00791	Bacteria;Myxococcota;Polyangia;mle1-27;mle1-27_fa;mle1-27_ge;
Otu00792	Bacteria;Firmicutes;Clostridia;Lachnospirales;Lachnospiraceae;Lachnospiraceae_unclassified;
Otu00793	Bacteria;Firmicutes;Clostridia;Lachnospirales;Lachnospiraceae;Lachnospiraceae_NK3A20_group;
Otu00794	Bacteria;Firmicutes;Bacilli;Exiguobacterales;Exiguobacteraceae;Exiguobacterium;
Otu00795	Bacteria;Fusobacteriota;Fusobacteriia;Fusobacteriales;Leptotrichiaceae;Leptotrichia;
Otu00796	Bacteria;Firmicutes;Bacilli;Bacillales;Bacillaceae;Anoxybacillus;
Otu00797	Bacteria;Bacteroidota;Bacteroidia;Bacteroidales;Prevotellaceae;Prevotella;
Otu00798	Bacteria;Firmicutes;Clostridia;Peptostreptococcales-Tissierellales;Anaerovoracaceae;Mogibacterium;
Otu00799	Bacteria;Firmicutes;Bacilli;Lactobacillales;Carnobacteriaceae;Dolosigranulum;
Otu00800	Bacteria;Proteobacteria;Alphaproteobacteria;Rhizobiales;Beijerinckiaceae;Beijerinckiaceae_unclassified;
Otu00801	Bacteria;Actinobacteriota;Actinobacteria;Actinobacteria_unclassified;Actinobacteria_unclassified;Actinobacteria_unclassified;
Otu00802	Bacteria;Bacteroidota;Bacteroidia;Bacteroidales;Bacteroidales_unclassified;Bacteroidales_unclassified;
Otu00803	Bacteria;Firmicutes;Bacilli;RF39;RF39_fa;RF39_ge;
Otu00804	Bacteria;Firmicutes;Clostridia;Lachnospirales;Lachnospiraceae;Butyrivibrio;
Otu00805	Bacteria;Planctomycetota;Planctomycetes;Gemmatales;Gemmataceae;uncultured;
Otu00806	Bacteria;Bacteroidota;Bacteroidia;Bacteroidales;Rikenellaceae;Rikenellaceae_RC9_gut_group;
Otu00807	Bacteria;Bacteroidota;Bacteroidia;Bacteroidales;Prevotellaceae;Prevotellaceae_unclassified;
Otu00808	Bacteria;Firmicutes;Clostridia;Clostridia_UCG-014;Clostridia_UCG-014_fa;Clostridia_UCG-014_ge;
Otu00809	Bacteria;Firmicutes;Clostridia;Oscillospirales;Oscillospiraceae;UCG-005;
Otu00810	Bacteria;Proteobacteria;Gammaproteobacteria;Burkholderiales;Burkholderiaceae;Burkholderia-Caballeronia-Paraburkholderia;
Otu00811	Bacteria;Firmicutes;Bacilli;RF39;RF39_fa;RF39_ge;
Otu00812	Bacteria;Bacteroidota;Bacteroidia;Bacteroidales;Prevotellaceae;Prevotellaceae_NK3B31_group;
Otu00813	Bacteria;Firmicutes;Bacilli;Lactobacillales;Streptococcaceae;Streptococcus;
Otu00814	Bacteria;Proteobacteria;Gammaproteobacteria;Burkholderiales;Sutterellaceae;Sutterella;
Otu00815	Bacteria;Firmicutes;Clostridia;Lachnospirales;Lachnospiraceae;Lachnospiraceae_unclassified;
Otu00816	Bacteria;Firmicutes;Bacilli;RF39;RF39_fa;RF39_ge;
Otu00817	Bacteria;Bacteroidota;Bacteroidia;Bacteroidales;Prevotellaceae;Prevotellaceae_UCG-001;
Otu00818	Bacteria;Firmicutes;Clostridia;Clostridia_UCG-014;Clostridia_UCG-014_fa;Clostridia_UCG-014_ge;
Otu00819	Bacteria;Firmicutes;Negativicutes;Veillonellales-Selenomonadales;Veillonellales-Selenomonadales_unclassified;Veillonellales-Selenomonadales_unclassified;
Otu00820	Bacteria;Firmicutes;Clostridia;Lachnospirales;Lachnospiraceae;Lachnospiraceae_unclassified;
Otu00821	Bacteria;Bacteroidota;Bacteroidia;Bacteroidales;Prevotellaceae;Prevotella;
Otu00822	Bacteria;Bacteroidota;Bacteroidia;Bacteroidales;uncultured;uncultured_ge;
Otu00823	Bacteria;Firmicutes;Clostridia;Oscillospirales;Ruminococcaceae;Ruminococcus;
Otu00824	Bacteria;Firmicutes;Clostridia;Lachnospirales;Lachnospiraceae;Lachnospiraceae_unclassified;
Otu00825	Bacteria;Firmicutes;Clostridia;Clostridia_UCG-014;Clostridia_UCG-014_fa;Clostridia_UCG-014_ge;
Otu00826	Bacteria;Proteobacteria;Gammaproteobacteria;Pasteurellales;Pasteurellaceae;Pasteurellaceae_unclassified;
Otu00827	Bacteria;Firmicutes;Clostridia;Lachnospirales;Lachnospiraceae;Lachnospiraceae_ND3007_group;
Otu00828	Bacteria;Proteobacteria;Gammaproteobacteria;Salinisphaerales;Solimonadaceae;uncultured;
Otu00829	Bacteria;Spirochaetota;Spirochaetia;Spirochaetales;Spirochaetaceae;Treponema;
Otu00830	Bacteria;Actinobacteriota;Actinobacteria;Corynebacteriales;Corynebacteriales_unclassified;Corynebacteriales_unclassified;
Otu00831	Bacteria;Firmicutes;Clostridia;Clostridia_unclassified;Clostridia_unclassified;Clostridia_unclassified;
Otu00832	Bacteria;Acidobacteriota;Vicinamibacteria;Subgroup_17;Subgroup_17_fa;Subgroup_17_ge;
Otu00833	Bacteria;Bacteroidota;Bacteroidia;Bacteroidales;Prevotellaceae;Prevotella;
Otu00834	Bacteria;Firmicutes;Clostridia;Oscillospirales;Oscillospiraceae;Oscillospiraceae_unclassified;
Otu00835	Bacteria;Firmicutes;Clostridia;Lachnospirales;Lachnospiraceae;Anaerostipes;
Otu00836	Bacteria;Firmicutes;Clostridia;Clostridia_unclassified;Clostridia_unclassified;Clostridia_unclassified;
Otu00837	Bacteria;Bacteroidota;Bacteroidia;Bacteroidales;Prevotellaceae;Prevotella;
Otu00838	Bacteria;Firmicutes;Clostridia;Lachnospirales;Defluviitaleaceae;Defluviitaleaceae_UCG-011;
Otu00839	Bacteria;Bacteroidota;Bacteroidia;Bacteroidales;Prevotellaceae;Prevotellaceae_NK3B31_group;
Otu00840	Bacteria;Bacteroidota;Bacteroidia;Bacteroidales;Prevotellaceae;Prevotella;
Otu00841	Bacteria;Proteobacteria;Alphaproteobacteria;Sphingomonadales;Sphingomonadaceae;Sphingomonadaceae_unclassified;
Otu00842	Bacteria;Firmicutes;Clostridia;Lachnospirales;Lachnospiraceae;Dorea;
Otu00843	Bacteria;Actinobacteriota;Actinobacteria;Micrococcales;Micrococcales_unclassified;Micrococcales_unclassified;
Otu00844	Bacteria;Bacteroidota;Bacteroidia;Bacteroidales;Prevotellaceae;Prevotellaceae_unclassified;
Otu00845	Bacteria;Firmicutes;Clostridia;Lachnospirales;Lachnospiraceae;Lachnospiraceae_unclassified;
Otu00846	Bacteria;Bacteroidota;Bacteroidia;Cytophagales;Hymenobacteraceae;Hymenobacter;
Otu00847	Bacteria;Proteobacteria;Gammaproteobacteria;Burkholderiales;Nitrosomonadaceae;MND1;
Otu00848	Bacteria;Firmicutes;Clostridia;Lachnospirales;Lachnospiraceae;Oribacterium;
Otu00849	Bacteria;Bacteroidota;Bacteroidia;Bacteroidales;Prevotellaceae;Prevotellaceae_UCG-003;
Otu00850	Bacteria;Planctomycetota;Planctomycetes;Pirellulales;Pirellulaceae;CPla-4_termite_group;
Otu00851	Bacteria;Firmicutes;Bacilli;Lactobacillales;Lactobacillaceae;Lactobacillus;
Otu00852	Bacteria;Bacteroidota;Bacteroidia;Bacteroidales;Prevotellaceae;Prevotella;
Otu00853	Bacteria;Bacteroidota;Bacteroidia;Bacteroidales;Rikenellaceae;Rikenellaceae_RC9_gut_group;
Otu00854	Bacteria;Firmicutes;Clostridia;Peptostreptococcales-Tissierellales;Anaerovoracaceae;Anaerovoracaceae_unclassified;
Otu00855	Bacteria;Bacteroidota;Bacteroidia;Sphingobacteriales;Sphingobacteriaceae;Mucilaginibacter;
Otu00856	Bacteria;Firmicutes;Bacilli;Bacilli_unclassified;Bacilli_unclassified;Bacilli_unclassified;
Otu00857	Bacteria;Firmicutes;Clostridia;Peptostreptococcales-Tissierellales;Anaerovoracaceae;Anaerovoracaceae_ge;
Otu00858	Bacteria;Bacteroidota;Bacteroidia;Bacteroidales;F082;F082_ge;
Otu00859	Bacteria;Bacteroidota;Bacteroidia;Flavobacteriales;Weeksellaceae;Elizabethkingia;
Otu00860	Bacteria;Firmicutes;Clostridia;Lachnospirales;Lachnospiraceae;Lachnospiraceae_ND3007_group;
Otu00861	Bacteria;Firmicutes;Clostridia;Peptostreptococcales-Tissierellales;Peptostreptococcaceae;Peptostreptococcus;
Otu00862	Bacteria;Firmicutes;Clostridia;Lachnospirales;Lachnospiraceae;Lachnospiraceae_UCG-008;
Otu00863	Bacteria;Proteobacteria;Gammaproteobacteria;Pseudomonadales;Moraxellaceae;Psychrobacter;
Otu00864	Bacteria;Firmicutes;Clostridia;Oscillospirales;Oscillospiraceae;NK4A214_group;
Otu00865	Bacteria;Bacteroidota;Bacteroidia;Flavobacteriales;Weeksellaceae;Chryseobacterium;
Otu00866	Bacteria;Spirochaetota;Spirochaetia;Spirochaetales;Spirochaetaceae;Spirochaetaceae_unclassified;
Otu00867	Bacteria;Firmicutes;Bacilli;Lactobacillales;Streptococcaceae;Streptococcus;
Otu00868	Bacteria;Firmicutes;Clostridia;Clostridia_or;Hungateiclostridiaceae;Fastidiosipila;
Otu00869	Bacteria;Firmicutes;Bacilli;RF39;RF39_fa;RF39_ge;
Otu00870	Bacteria;Bacteroidota;Bacteroidia;Sphingobacteriales;Sphingobacteriaceae;Sphingobacteriaceae_unclassified;
Otu00871	Bacteria;Firmicutes;Bacilli;Lactobacillales;Carnobacteriaceae;Dolosigranulum;
Otu00872	Bacteria;Bacteroidota;Bacteroidia;Bacteroidales;Prevotellaceae;Prevotella;
Otu00873	Bacteria;Firmicutes;Clostridia;Lachnospirales;Lachnospiraceae;Lachnospiraceae_unclassified;
Otu00874	Bacteria;Firmicutes;Clostridia;Clostridia_UCG-014;Clostridia_UCG-014_fa;Clostridia_UCG-014_ge;
Otu00875	Bacteria;Firmicutes;Clostridia;Oscillospirales;Oscillospirales_fa;Oscillospirales_ge;
Otu00876	Bacteria;Cyanobacteria;Cyanobacteriia;Cyanobacteriales;Coleofasciculaceae;Microcoleus_SAG_1449-1a;
Otu00877	Bacteria;Bacteroidota;Bacteroidia;Flavobacteriales;Weeksellaceae;Chryseobacterium;
Otu00878	Bacteria;Firmicutes;Clostridia;Lachnospirales;Lachnospiraceae;Lachnospiraceae_unclassified;
Otu00879	Bacteria;Firmicutes;Clostridia;Clostridia_UCG-014;Clostridia_UCG-014_fa;Clostridia_UCG-014_ge;
Otu00880	Bacteria;Bacteroidota;Bacteroidia;Bacteroidales;Prevotellaceae;Prevotella;
Otu00881	Bacteria;Firmicutes;Clostridia;Clostridia_unclassified;Clostridia_unclassified;Clostridia_unclassified;
Otu00882	Bacteria;Proteobacteria;Alphaproteobacteria;Sphingomonadales;Sphingomonadaceae;Novosphingobium;
Otu00883	Bacteria;Bacteroidota;Bacteroidia;Cytophagales;Cytophagaceae;Cytophaga;
Otu00884	Bacteria;Firmicutes;Clostridia;Lachnospirales;Lachnospiraceae;Blautia;
Otu00885	Bacteria;Proteobacteria;Gammaproteobacteria;Cardiobacteriales;Cardiobacteriaceae;Cardiobacterium;
Otu00886	Bacteria;Proteobacteria;Gammaproteobacteria;Burkholderiales;Oxalobacteraceae;Oxalobacteraceae_unclassified;
Otu00887	Bacteria;Bacteroidota;Bacteroidia;Bacteroidales;Rikenellaceae;Rikenellaceae_RC9_gut_group;
Otu00888	Bacteria;Firmicutes;Clostridia;Peptostreptococcales-Tissierellales;Anaerovoracaceae;uncultured;
Otu00889	Bacteria;Bacteroidota;Bacteroidia;Bacteroidales;Prevotellaceae;Prevotella;
Otu00890	Bacteria;Deinococcota;Deinococci;Thermales;Thermaceae;Thermus;
Otu00891	Bacteria;Proteobacteria;Alphaproteobacteria;Rhizobiales;Rhizobiaceae;Rhizobiaceae_unclassified;
Otu00892	Bacteria;Bacteroidota;Bacteroidia;Bacteroidia_unclassified;Bacteroidia_unclassified;Bacteroidia_unclassified;
Otu00893	Bacteria;Proteobacteria;Alphaproteobacteria;Reyranellales;Reyranellaceae;Reyranella;
Otu00894	Bacteria;Bacteroidota;Bacteroidia;Bacteroidales;Rikenellaceae;Rikenellaceae_RC9_gut_group;
Otu00895	Bacteria;Firmicutes;Clostridia;Oscillospirales;Ruminococcaceae;Ruminococcaceae_unclassified;
Otu00896	Bacteria;Firmicutes;Clostridia;Lachnospirales;Lachnospiraceae;Lachnospiraceae_unclassified;
Otu00897	Bacteria;Bacteroidota;Bacteroidia;Bacteroidales;Prevotellaceae;Prevotellaceae_UCG-003;
Otu00898	Bacteria;Proteobacteria;Alphaproteobacteria;Rhizobiales;Xanthobacteraceae;Nitrobacter;
Otu00899	Bacteria;Chloroflexi;Anaerolineae;Anaerolineales;Anaerolineaceae;Flexilinea;
Otu00900	Bacteria;Firmicutes;Clostridia;Christensenellales;Christensenellaceae;Christensenellaceae_R-7_group;
Otu00901	Bacteria;Bacteroidota;Bacteroidia;Bacteroidales;Prevotellaceae;Prevotellaceae_NK3B31_group;
Otu00902	Bacteria;Firmicutes;Bacilli;Bacilli_unclassified;Bacilli_unclassified;Bacilli_unclassified;
Otu00903	Bacteria;Firmicutes;Bacilli;Erysipelotrichales;Erysipelatoclostridiaceae;Erysipelatoclostridium;
Otu00904	Bacteria;Firmicutes;Clostridia;Lachnospirales;Lachnospiraceae;Lachnospiraceae_unclassified;
Otu00905	Bacteria;Bacteroidota;Bacteroidia;Bacteroidales;Muribaculaceae;Muribaculaceae_ge;
Otu00906	Bacteria;Firmicutes;Clostridia;Lachnospirales;Lachnospiraceae;Lachnospiraceae_unclassified;
Otu00907	Bacteria;Firmicutes;Clostridia;Lachnospirales;Lachnospiraceae;Lachnospiraceae_AC2044_group;
Otu00908	Bacteria;Firmicutes;Bacilli;Lactobacillales;Lactobacillaceae;Lactobacillus;
Otu00909	Bacteria;Firmicutes;Clostridia;Oscillospirales;Ruminococcaceae;uncultured;
Otu00910	Bacteria;Actinobacteriota;Actinobacteria;Corynebacteriales;Corynebacteriales_unclassified;Corynebacteriales_unclassified;
Otu00911	Bacteria;Firmicutes;Clostridia;Oscillospirales;Ruminococcaceae;Ruminococcus;
Otu00912	Bacteria;Bacteroidota;Bacteroidia;Bacteroidales;Prevotellaceae;Prevotellaceae_unclassified;
Otu00913	Bacteria;Bacteroidota;Bacteroidia;Flavobacteriales;Weeksellaceae;Chryseobacterium;
Otu00914	Bacteria;Firmicutes;Clostridia;Lachnospirales;Lachnospiraceae;Lachnospiraceae_unclassified;
Otu00915	Bacteria;Bacteroidota;Bacteroidia;Bacteroidales;Prevotellaceae;Prevotella;
Otu00916	Bacteria;Firmicutes;Negativicutes;Veillonellales-Selenomonadales;Selenomonadaceae;Megamonas;
Otu00917	Bacteria;Bacteroidota;Bacteroidia;Bacteroidales;Prevotellaceae;Prevotellaceae_UCG-004;
Otu00918	Bacteria;Firmicutes;Clostridia;Clostridia_or;Hungateiclostridiaceae;Saccharofermentans;
Otu00919	Bacteria;Actinobacteriota;Actinobacteria;Streptosporangiales;Nocardiopsaceae;Nocardiopsaceae_unclassified;
Otu00920	Bacteria;Firmicutes;Clostridia;Christensenellales;Christensenellaceae;Christensenellaceae_R-7_group;
Otu00921	Bacteria;Firmicutes;Clostridia;Oscillospirales;UCG-010;UCG-010_ge;
Otu00922	Bacteria;Proteobacteria;Gammaproteobacteria;Burkholderiales;Alcaligenaceae;Castellaniella;
Otu00923	Bacteria;Actinobacteriota;Actinobacteria;Actinomycetales;Actinomycetaceae;Varibaculum;
Otu00924	Bacteria;Bacteroidota;Bacteroidia;Bacteroidales;Rikenellaceae;Rikenellaceae_RC9_gut_group;
Otu00925	Bacteria;Firmicutes;Clostridia;Oscillospirales;Ruminococcaceae;Ruminococcus;
Otu00926	Bacteria;Bacteroidota;Bacteroidia;Bacteroidales;Prevotellaceae;Prevotellaceae_unclassified;
Otu00927	Bacteria;Bacteroidota;Bacteroidia;Bacteroidales;Rikenellaceae;Rikenellaceae_RC9_gut_group;
Otu00928	Bacteria;Proteobacteria;Gammaproteobacteria;Xanthomonadales;Xanthomonadaceae;Pseudoxanthomonas;
Otu00929	Bacteria;Firmicutes;Clostridia;Oscillospirales;Ruminococcaceae;UBA1819;
Otu00930	Bacteria;Bacteroidota;Bacteroidia;Bacteroidales;Prevotellaceae;Prevotella;
Otu00931	Bacteria;Firmicutes;Clostridia;Oscillospirales;Ruminococcaceae;Ruminococcus;
Otu00932	Bacteria;Firmicutes;Clostridia;Oscillospirales;Ruminococcaceae;Ruminococcaceae_unclassified;
Otu00933	Bacteria;Synergistota;Synergistia;Synergistales;Synergistaceae;Pyramidobacter;
Otu00934	Bacteria;Planctomycetota;Planctomycetes;Pirellulales;Pirellulaceae;p-1088-a5_gut_group;
Otu00935	Bacteria;Firmicutes;Clostridia;Lachnospirales;Lachnospiraceae;Lachnospiraceae_UCG-002;
Otu00936	Bacteria;Bacteroidota;Bacteroidia;Bacteroidales;Muribaculaceae;Muribaculaceae_ge;
Otu00937	Bacteria;Actinobacteriota;Actinobacteria;Pseudonocardiales;Pseudonocardiaceae;Pseudonocardiaceae_unclassified;
Otu00938	Bacteria;Firmicutes;Bacilli;Lactobacillales;Carnobacteriaceae;Dolosigranulum;
Otu00939	Bacteria;Synergistota;Synergistia;Synergistales;Synergistaceae;Pyramidobacter;
Otu00940	Bacteria;Firmicutes;Clostridia;Lachnospirales;Lachnospiraceae;Anaerosporobacter;
Otu00941	Bacteria;Bacteroidota;Bacteroidia;Bacteroidales;Rikenellaceae;Rikenellaceae_RC9_gut_group;
Otu00942	Bacteria;Bacteroidota;Bacteroidia;Bacteroidales;Muribaculaceae;Muribaculaceae_ge;
Otu00943	Bacteria;Actinobacteriota;Actinobacteria;Micrococcales;Microbacteriaceae;Microbacteriaceae_unclassified;
Otu00944	Bacteria;Bacteroidota;Bacteroidia;Bacteroidales;Prevotellaceae;Prevotella;
Otu00945	Bacteria;Firmicutes;Bacilli;Lactobacillales;Carnobacteriaceae;Dolosigranulum;
Otu00946	Bacteria;Bacteroidota;Bacteroidia;Bacteroidales;Prevotellaceae;Prevotellaceae_UCG-003;
Otu00947	Bacteria;Firmicutes;Clostridia;Oscillospirales;Ruminococcaceae;Incertae_Sedis;
Otu00948	Bacteria;Bacteroidota;Bacteroidia;Bacteroidales;F082;F082_ge;
Otu00949	Bacteria;Proteobacteria;Alphaproteobacteria;Rhizobiales;Xanthobacteraceae;Xanthobacteraceae_unclassified;
Otu00950	Bacteria;Actinobacteriota;Actinobacteria;Actinomycetales;Actinomycetaceae;Actinomyces;
Otu00951	Bacteria;Actinobacteriota;Actinobacteria;Actinomycetales;Actinomycetaceae;Actinotignum;
Otu00952	Bacteria;Bacteroidota;Bacteroidia;Bacteroidales;uncultured;uncultured_ge;
Otu00953	Bacteria;Bacteroidota;Bacteroidia;Bacteroidales;Prevotellaceae;Prevotella;
Otu00954	Bacteria;Bacteroidota;Bacteroidia;Bacteroidales;Prevotellaceae;Prevotellaceae_unclassified;
Otu00955	Bacteria;Chloroflexi;Anaerolineae;Anaerolineae_unclassified;Anaerolineae_unclassified;Anaerolineae_unclassified;
Otu00956	Bacteria;Proteobacteria;Alphaproteobacteria;Acetobacterales;Acetobacteraceae;Roseomonas;
Otu00957	Bacteria;Armatimonadota;Fimbriimonadia;Fimbriimonadales;Fimbriimonadaceae;Fimbriimonadaceae_ge;
Otu00958	Bacteria;Bacteroidota;Bacteroidia;Bacteroidales;Prevotellaceae;Prevotellaceae_NK3B31_group;
Otu00959	Bacteria;Bacteroidota;Bacteroidia;Bacteroidales;Prevotellaceae;Prevotellaceae_UCG-001;
Otu00960	Bacteria;Actinobacteriota;Actinobacteria;Propionibacteriales;Nocardioidaceae;Nocardioides;
Otu00961	Bacteria;Firmicutes;Clostridia;Clostridia_UCG-014;Clostridia_UCG-014_fa;Clostridia_UCG-014_ge;
Otu00962	Bacteria;Bacteroidota;Bacteroidia;Bacteroidales;Prevotellaceae;Prevotellaceae_NK3B31_group;
Otu00963	Bacteria;Fibrobacterota;Fibrobacteria;Fibrobacterales;Fibrobacteraceae;Fibrobacter;
Otu00964	Bacteria;Firmicutes;Clostridia;Christensenellales;Christensenellaceae;Christensenellaceae_R-7_group;
Otu00965	Bacteria;Firmicutes;Clostridia;Oscillospirales;Oscillospiraceae;Oscillospira;
Otu00966	Bacteria;Bacteroidota;Bacteroidia;Bacteroidales;Prevotellaceae;Prevotella;
Otu00967	Bacteria;Firmicutes;Clostridia;Clostridia_unclassified;Clostridia_unclassified;Clostridia_unclassified;
Otu00968	Bacteria;Bacteroidota;Bacteroidia;Bacteroidales;Prevotellaceae;Prevotella;
Otu00969	Bacteria;Bacteroidota;Bacteroidia;Bacteroidales;Prevotellaceae;Prevotella;
Otu00970	Bacteria;Verrucomicrobiota;Verrucomicrobiae;Verrucomicrobiales;Akkermansiaceae;Akkermansia;
Otu00971	Bacteria;Firmicutes;Bacilli;RF39;RF39_fa;RF39_ge;
Otu00972	Bacteria;Firmicutes;Clostridia;Oscillospirales;Oscillospiraceae;UCG-002;
Otu00973	Bacteria;Firmicutes;Clostridia;Clostridia_unclassified;Clostridia_unclassified;Clostridia_unclassified;
Otu00974	Bacteria;Firmicutes;Clostridia;Lachnospirales;Lachnospiraceae;Lachnospiraceae_NK4A136_group;
Otu00975	Bacteria;Bacteroidota;Bacteroidia;Bacteroidales;Marinifilaceae;Odoribacter;
Otu00976	Bacteria;Spirochaetota;Spirochaetia;Spirochaetales;Spirochaetaceae;Treponema;
Otu00977	Bacteria;Firmicutes;Clostridia;Lachnospirales;Lachnospiraceae;Lachnospiraceae_unclassified;
Otu00978	Bacteria;Firmicutes;Bacilli;Erysipelotrichales;Erysipelotrichaceae;Dubosiella;
Otu00979	Bacteria;Firmicutes;Clostridia;Lachnospirales;Lachnospiraceae;Lachnospiraceae_unclassified;
Otu00980	Bacteria;Proteobacteria;Gammaproteobacteria;Burkholderiales;Burkholderiales_unclassified;Burkholderiales_unclassified;
Otu00981	Bacteria;Bacteroidota;Bacteroidia;Sphingobacteriales;Sphingobacteriaceae;Sphingobacteriaceae_unclassified;
Otu00982	Bacteria;Firmicutes;Bacilli;Exiguobacterales;Exiguobacteraceae;Exiguobacterium;
Otu00983	Bacteria;Bacteroidota;Bacteroidia;Bacteroidales;Prevotellaceae;Prevotellaceae_UCG-001;
Otu00984	Bacteria;Firmicutes;Bacilli;Lactobacillales;Streptococcaceae;Floricoccus;
Otu00985	Bacteria;Firmicutes;Clostridia;Oscillospirales;Ruminococcaceae;Ruminococcaceae_unclassified;
Otu00986	Bacteria;Firmicutes;Clostridia;Peptostreptococcales-Tissierellales;Anaerovoracaceae;Mogibacterium;
Otu00987	Bacteria;Firmicutes;Clostridia;Lachnospirales;Lachnospiraceae;Lachnospiraceae_ge;
Otu00988	Bacteria;Firmicutes;Clostridia;Lachnospirales;Lachnospiraceae;Lachnospiraceae_unclassified;
Otu00989	Bacteria;Campilobacterota;Campylobacteria;Campylobacterales;Campylobacteraceae;Campylobacter;
Otu00990	Bacteria;Firmicutes;Clostridia;Lachnospirales;Lachnospiraceae;Lachnospiraceae_unclassified;
Otu00991	Bacteria;Bacteroidota;Bacteroidia;Cytophagales;Hymenobacteraceae;Hymenobacter;
Otu00992	Bacteria;Firmicutes;Clostridia;Oscillospirales;Oscillospirales_fa;Oscillospirales_ge;
Otu00993	Bacteria;Proteobacteria;Gammaproteobacteria;Cellvibrionales;Cellvibrionaceae;Cellvibrio;
Otu00994	Bacteria;Firmicutes;Clostridia;Clostridiales;Clostridiaceae;Clostridium_sensu_stricto_1;
Otu00995	Bacteria;Firmicutes;Bacilli;RF39;RF39_fa;RF39_ge;
Otu00996	Bacteria;Proteobacteria;Gammaproteobacteria;Pseudomonadales;Pseudomonadaceae;Pseudomonadaceae_unclassified;
Otu00997	Bacteria;Bacteroidota;Bacteroidia;Bacteroidales;Prevotellaceae;Prevotella;
Otu00998	Bacteria;Firmicutes;Clostridia;Lachnospirales;Lachnospiraceae;Lachnospiraceae_unclassified;
Otu00999	Bacteria;Bacteroidota;Bacteroidia;Bacteroidales;Muribaculaceae;Muribaculaceae_ge;
Otu01000	Bacteria;Bacteroidota;Bacteroidia;Bacteroidales;Prevotellaceae;Prevotella;
Otu01001	Bacteria;Proteobacteria;Gammaproteobacteria;Alteromonadales;Alteromonadaceae;Alishewanella;
Otu01002	Bacteria;Acidobacteriota;Thermoanaerobaculia;Thermoanaerobaculales;Thermoanaerobaculaceae;Subgroup_10;
Otu01003	Bacteria;Spirochaetota;Spirochaetia;Spirochaetales;Spirochaetaceae;Treponema;
Otu01004	Bacteria;Firmicutes;Clostridia;Lachnospirales;Lachnospiraceae;Lachnospiraceae_unclassified;
Otu01005	Bacteria;Firmicutes;Clostridia;Lachnospirales;Lachnospiraceae;Lachnospiraceae_NK3A20_group;
Otu01006	Bacteria;Bacteria_unclassified;Bacteria_unclassified;Bacteria_unclassified;Bacteria_unclassified;Bacteria_unclassified;
Otu01007	Bacteria;Bacteroidota;Bacteroidia;Bacteroidales;Prevotellaceae;Prevotella;
Otu01008	Bacteria;Firmicutes;Clostridia;Lachnospirales;Lachnospiraceae;Lachnospiraceae_UCG-008;
Otu01009	Bacteria;Bacteroidota;Bacteroidia;Bacteroidales;Prevotellaceae;Prevotella;
Otu01010	Bacteria;Firmicutes;Clostridia;Clostridia_unclassified;Clostridia_unclassified;Clostridia_unclassified;
Otu01011	Bacteria;Firmicutes;Bacilli;Acholeplasmatales;Acholeplasmataceae;Anaeroplasma;
Otu01012	Bacteria;Firmicutes;Clostridia;Lachnospirales;Lachnospiraceae;Tuzzerella;
Otu01013	Bacteria;Bacteroidota;Bacteroidia;Bacteroidia_unclassified;Bacteroidia_unclassified;Bacteroidia_unclassified;
Otu01014	Bacteria;Bacteroidota;Bacteroidia;Bacteroidales;Prevotellaceae;Prevotella;
Otu01015	Bacteria;Bacteroidota;Bacteroidia;Bacteroidales;Muribaculaceae;Muribaculaceae_ge;
Otu01016	Bacteria;Bacteroidota;Bacteroidia;Bacteroidia_unclassified;Bacteroidia_unclassified;Bacteroidia_unclassified;
Otu01017	Bacteria;Firmicutes;Clostridia;Christensenellales;Christensenellaceae;Christensenellaceae_R-7_group;
Otu01018	Bacteria;Planctomycetota;Planctomycetes;Gemmatales;Gemmataceae;Fimbriiglobus;
Otu01019	Bacteria;Bacteroidota;Bacteroidia;Bacteroidales;Rikenellaceae;Rikenellaceae_RC9_gut_group;
Otu01020	Bacteria;Firmicutes;Clostridia;Lachnospirales;Lachnospiraceae;Acetitomaculum;
Otu01021	Bacteria;Proteobacteria;Alphaproteobacteria;Acetobacterales;Acetobacteraceae;Acetobacter;
Otu01022	Bacteria;Firmicutes;Clostridia;Lachnospirales;Lachnospiraceae;Lachnospiraceae_NK3A20_group;
Otu01023	Bacteria;Bacteroidota;Bacteroidia;Bacteroidales;Prevotellaceae;Prevotella;
Otu01024	Bacteria;Firmicutes;Negativicutes;Acidaminococcales;Acidaminococcaceae;Acidaminococcaceae_unclassified;
Otu01025	Bacteria;Firmicutes;Clostridia;Lachnospirales;Lachnospiraceae;Lachnospiraceae_unclassified;
Otu01026	Bacteria;Actinobacteriota;Actinobacteria;Corynebacteriales;Dietziaceae;Dietzia;
Otu01027	Bacteria;Actinobacteriota;Actinobacteria;Corynebacteriales;Corynebacteriaceae;Lawsonella;
Otu01028	Bacteria;Proteobacteria;Gammaproteobacteria;Pseudomonadales;Moraxellaceae;Acinetobacter;
Otu01029	Bacteria;Firmicutes;Clostridia;Lachnospirales;Lachnospiraceae;Lachnospiraceae_unclassified;
Otu01030	Bacteria;Spirochaetota;Spirochaetia;Spirochaetales;Spirochaetaceae;Treponema;
Otu01031	Bacteria;Fusobacteriota;Fusobacteriia;Fusobacteriales;Leptotrichiaceae;Leptotrichia;
Otu01032	Bacteria;Chloroflexi;Anaerolineae;Anaerolineales;Anaerolineaceae;Flexilinea;
Otu01033	Bacteria;Firmicutes;Bacilli;Thermicanales;Thermicanaceae;Thermicanus;
Otu01034	Bacteria;Desulfobacterota;Desulfobulbia;Desulfobulbales;Desulfobulbaceae;Desulfobulbus;
Otu01035	Bacteria;Bacteroidota;Bacteroidia;Bacteroidales;Prevotellaceae;Prevotella;
Otu01036	Bacteria;Firmicutes;Clostridia;Christensenellales;Christensenellaceae;Christensenellaceae_R-7_group;
Otu01037	Bacteria;Spirochaetota;Spirochaetia;Spirochaetales;Spirochaetaceae;Treponema;
Otu01038	Bacteria;Firmicutes;Clostridia;Oscillospirales;Oscillospiraceae;UCG-002;
Otu01039	Bacteria;Firmicutes;Clostridia;Lachnospirales;Lachnospiraceae;Lachnospiraceae_unclassified;
Otu01040	Bacteria;Bacteroidota;Bacteroidia;Bacteroidales;Prevotellaceae;Prevotella;
Otu01041	Bacteria;Actinobacteriota;Actinobacteria;Frankiales;Geodermatophilaceae;Klenkia;
Otu01042	Bacteria;Firmicutes;Bacilli;Erysipelotrichales;Erysipelotrichaceae;Holdemanella;
Otu01043	Bacteria;Firmicutes;Clostridia;Lachnospirales;Lachnospiraceae;Lachnospiraceae_UCG-008;
Otu01044	Bacteria;Firmicutes;Clostridia;Lachnospirales;Lachnospiraceae;Lachnospiraceae_unclassified;
Otu01045	Bacteria;Bacteroidota;Bacteroidia;Bacteroidales;Prevotellaceae;Prevotellaceae_UCG-001;
Otu01046	Bacteria;Firmicutes;Clostridia;Clostridia_UCG-014;Clostridia_UCG-014_fa;Clostridia_UCG-014_ge;
Otu01047	Bacteria;Firmicutes;Clostridia;Christensenellales;Christensenellaceae;Christensenellaceae_R-7_group;
Otu01048	Bacteria;Firmicutes;Clostridia;Clostridia_UCG-014;Clostridia_UCG-014_fa;Clostridia_UCG-014_ge;
Otu01049	Bacteria;Bacteroidota;Bacteroidia;Bacteroidales;Prevotellaceae;Prevotella;
Otu01050	Bacteria;Bacteroidota;Bacteroidia;Bacteroidales;Prevotellaceae;Prevotella;
Otu01051	Bacteria;Bacteroidota;Bacteroidia;Bacteroidales;Muribaculaceae;Muribaculaceae_ge;
Otu01052	Bacteria;Firmicutes;Clostridia;Lachnospirales;Lachnospiraceae;Lachnospiraceae_unclassified;
Otu01053	Bacteria;Bacteroidota;Bacteroidia;Bacteroidales;uncultured;uncultured_ge;
Otu01054	Bacteria;Bacteroidota;Bacteroidia;Flavobacteriales;Weeksellaceae;Weeksellaceae_unclassified;
Otu01055	Bacteria;Firmicutes;Clostridia;Clostridia_or;Hungateiclostridiaceae;Saccharofermentans;
Otu01056	Bacteria;Firmicutes;Clostridia;Lachnospirales;Lachnospiraceae;Dorea;
Otu01057	Bacteria;Firmicutes;Clostridia;Christensenellales;Christensenellaceae;Christensenellaceae_R-7_group;
Otu01058	Bacteria;Firmicutes;Bacilli;RF39;RF39_fa;RF39_ge;
Otu01059	Bacteria;Bacteroidota;Bacteroidia;Bacteroidales;Prevotellaceae;Prevotella;
Otu01060	Bacteria;Bacteroidota;Bacteroidia;Bacteroidales;Rikenellaceae;Rikenellaceae_RC9_gut_group;
Otu01061	Bacteria;Bacteroidota;Bacteroidia;Bacteroidales;Muribaculaceae;Muribaculaceae_ge;
Otu01062	Bacteria;Actinobacteriota;Actinobacteria;Pseudonocardiales;Pseudonocardiaceae;Pseudonocardia;
Otu01063	Bacteria;Bacteroidota;Bacteroidia;Bacteroidales;Prevotellaceae;Prevotella;
Otu01064	Bacteria;Bacteroidota;Bacteroidia;Bacteroidales;Prevotellaceae;Alloprevotella;
Otu01065	Bacteria;Bacteroidota;Bacteroidia;Bacteroidales;Muribaculaceae;Muribaculaceae_ge;
Otu01066	Bacteria;Firmicutes;Clostridia;Oscillospirales;Oscillospiraceae;UCG-005;
Otu01067	Bacteria;Acidobacteriota;Vicinamibacteria;Vicinamibacterales;uncultured;uncultured_ge;
Otu01068	Bacteria;Firmicutes;Bacilli;Erysipelotrichales;Erysipelatoclostridiaceae;Erysipelatoclostridium;
Otu01069	Bacteria;Bacteroidota;Bacteroidia;Bacteroidales;Prevotellaceae;Prevotellaceae_UCG-003;
Otu01070	Bacteria;Myxococcota;Polyangia;Polyangiales;Polyangiaceae;Pajaroellobacter;
Otu01071	Bacteria;Firmicutes;Clostridia;Lachnospirales;Lachnospiraceae;Lachnospiraceae_unclassified;
Otu01072	Bacteria;Myxococcota;Polyangia;Polyangiales;Polyangiaceae;Pajaroellobacter;
Otu01073	Bacteria;Bacteroidota;Bacteroidia;Bacteroidales;Porphyromonadaceae;Porphyromonas;
Otu01074	Bacteria;Firmicutes;Clostridia;Peptostreptococcales-Tissierellales;Anaerovoracaceae;Anaerovorax;
Otu01075	Bacteria;Bacteroidota;Bacteroidia;Bacteroidales;Prevotellaceae;Prevotellaceae_UCG-001;
Otu01076	Bacteria;Firmicutes;Clostridia;Oscillospirales;Oscillospiraceae;V9D2013_group;
Otu01077	Bacteria;Bacteroidota;Bacteroidia;Bacteroidales;Prevotellaceae;Prevotella;
Otu01078	Bacteria;Actinobacteriota;Actinobacteria;Corynebacteriales;Corynebacteriaceae;Corynebacterium;
Otu01079	Bacteria;Proteobacteria;Gammaproteobacteria;Pseudomonadales;Pseudomonadaceae;Pseudomonas;
Otu01080	Bacteria;Firmicutes;Clostridia;Oscillospirales;Oscillospirales_fa;Oscillospirales_ge;
Otu01081	Bacteria;Proteobacteria;Gammaproteobacteria;Burkholderiales;Alcaligenaceae;Alcaligenes;
Otu01082	Bacteria;Bacteroidota;Bacteroidia;Bacteroidales;Bacteroidaceae;Bacteroides;
Otu01083	Bacteria;Proteobacteria;Gammaproteobacteria;Aeromonadales;Succinivibrionaceae;Succinivibrio;
Otu01084	Bacteria;Firmicutes;Clostridia;Clostridia_UCG-014;Clostridia_UCG-014_fa;Clostridia_UCG-014_ge;
Otu01085	Bacteria;Bacteroidota;Bacteroidia;Bacteroidales;Muribaculaceae;Muribaculaceae_ge;
Otu01086	Bacteria;Planctomycetota;Planctomycetes;Pirellulales;Pirellulaceae;p-1088-a5_gut_group;
Otu01087	Bacteria;Spirochaetota;Spirochaetia;Spirochaetales;Spirochaetaceae;Treponema;
Otu01088	Bacteria;Firmicutes;Bacilli;RF39;RF39_fa;RF39_ge;
Otu01089	Bacteria;Firmicutes;Clostridia;Lachnospirales;Lachnospiraceae;Lachnospiraceae_unclassified;
Otu01090	Bacteria;Bacteroidota;Bacteroidia;Bacteroidales;Prevotellaceae;Prevotellaceae_UCG-001;
Otu01091	Bacteria;Bacteroidota;Bacteroidia;Bacteroidales;Prevotellaceae;Prevotella;
Otu01092	Bacteria;Firmicutes;Clostridia;Lachnospirales;Lachnospiraceae;Acetitomaculum;
Otu01093	Bacteria;Firmicutes;Clostridia;Peptostreptococcales-Tissierellales;Anaerovoracaceae;Family_XIII_AD3011_group;
Otu01094	Bacteria;Bacteroidota;Bacteroidia;Bacteroidales;Prevotellaceae;Prevotella;
Otu01095	Bacteria;Bacteroidota;Bacteroidia;Bacteroidales;Prevotellaceae;Prevotellaceae_UCG-003;
Otu01096	Bacteria;Bacteroidota;Bacteroidia;Bacteroidales;F082;F082_ge;
Otu01097	Bacteria;Firmicutes;Clostridia;Oscillospirales;Ruminococcaceae;uncultured;
Otu01098	Bacteria;Bacteroidota;Bacteroidia;Bacteroidales;Prevotellaceae;Prevotella;
Otu01099	Bacteria;Firmicutes;Clostridia;Oscillospirales;Ruminococcaceae;Ruminococcus;
Otu01100	Bacteria;Bacteroidota;Bacteroidia;Bacteroidales;Prevotellaceae;Prevotellaceae_unclassified;
Otu01101	Bacteria;Firmicutes;Bacilli;Bacillales;Bacillaceae;Oceanobacillus;
Otu01102	Bacteria;Firmicutes;Clostridia;Clostridia_UCG-014;Clostridia_UCG-014_fa;Clostridia_UCG-014_ge;
Otu01103	Bacteria;Fibrobacterota;Fibrobacteria;Fibrobacterales;Fibrobacteraceae;Fibrobacter;
Otu01104	Bacteria;Proteobacteria;Gammaproteobacteria;Burkholderiales;TRA3-20;TRA3-20_ge;
Otu01105	Bacteria;Actinobacteriota;Actinobacteria;Frankiales;Geodermatophilaceae;Blastococcus;
Otu01106	Bacteria;Actinobacteriota;Acidimicrobiia;Actinomarinales;uncultured;uncultured_ge;
Otu01107	Bacteria;Bacteroidota;Bacteroidia;Bacteroidales;Muribaculaceae;Muribaculaceae_ge;
Otu01108	Bacteria;Actinobacteriota;Thermoleophilia;Solirubrobacterales;Solirubrobacteraceae;Solirubrobacter;
Otu01109	Bacteria;Bacteroidota;Bacteroidia;Bacteroidales;Bacteroidales_UCG-001;Bacteroidales_UCG-001_ge;
Otu01110	Bacteria;Bacteroidota;Bacteroidia;Flavobacteriales;Weeksellaceae;Bergeyella;
Otu01111	Bacteria;Firmicutes;Clostridia;Lachnospirales;Lachnospiraceae;Lachnospiraceae_unclassified;
Otu01112	Bacteria;Bacteroidota;Bacteroidia;Bacteroidales;Prevotellaceae;Prevotella;
Otu01113	Bacteria;Actinobacteriota;Coriobacteriia;Coriobacteriales;Atopobiaceae;Olsenella;
Otu01114	Bacteria;Actinobacteriota;Actinobacteria;Pseudonocardiales;Pseudonocardiaceae;Actinomycetospora;
Otu01115	Bacteria;Bacteroidota;Bacteroidia;Bacteroidales;Bacteroidales_unclassified;Bacteroidales_unclassified;
Otu01116	Bacteria;Bacteroidota;Bacteroidia;Bacteroidales;uncultured;uncultured_ge;
Otu01117	Bacteria;Firmicutes;Clostridia;Peptostreptococcales-Tissierellales;Anaerovoracaceae;Anaerovorax;
Otu01118	Bacteria;Bacteroidota;Bacteroidia;Bacteroidales;Muribaculaceae;Muribaculaceae_ge;
Otu01119	Bacteria;Firmicutes;Negativicutes;Acidaminococcales;Acidaminococcaceae;Phascolarctobacterium;
Otu01120	Bacteria;Firmicutes;Clostridia;Lachnospirales;Lachnospiraceae;Tyzzerella;
Otu01121	Bacteria;Bacteroidota;Bacteroidia;Bacteroidales;Prevotellaceae;Prevotella;
Otu01122	Bacteria;Actinobacteriota;Actinobacteria;Corynebacteriales;Corynebacteriaceae;Corynebacteriaceae_unclassified;
Otu01123	Bacteria;Firmicutes;Clostridia;Oscillospirales;Oscillospiraceae;Oscillospiraceae_unclassified;
Otu01124	Bacteria;Firmicutes;Clostridia;Lachnospirales;Lachnospiraceae;Coprococcus;
Otu01125	Bacteria;Proteobacteria;Alphaproteobacteria;Rhodobacterales;Rhodobacteraceae;Rhodobacteraceae_unclassified;
Otu01126	Bacteria;Actinobacteriota;Actinobacteria;Propionibacteriales;Nocardioidaceae;Nocardioides;
Otu01127	Bacteria;Bacteroidota;Bacteroidia;Flavobacteriales;Flavobacteriaceae;Capnocytophaga;
Otu01128	Bacteria;Firmicutes;Clostridia;Lachnospirales;Lachnospiraceae;Lachnospiraceae_ge;
Otu01129	Bacteria;Firmicutes;Clostridia;Lachnospirales;Lachnospiraceae;Lachnospiraceae_unclassified;
Otu01130	Bacteria;Bacteroidota;Bacteroidia;Bacteroidales;Prevotellaceae;Prevotella;
Otu01131	Bacteria;Firmicutes;Bacilli;Lactobacillales;Streptococcaceae;Streptococcus;
Otu01132	Bacteria;Firmicutes;Clostridia;Lachnospirales;Lachnospiraceae;Lachnospiraceae_unclassified;
Otu01133	Bacteria;Actinobacteriota;Actinobacteria;Corynebacteriales;Corynebacteriaceae;Lawsonella;
Otu01134	Bacteria;Bacteroidota;Bacteroidia;Bacteroidales;Rikenellaceae;Rikenellaceae_RC9_gut_group;
Otu01135	Bacteria;Actinobacteriota;Actinobacteria;Corynebacteriales;Corynebacteriaceae;Lawsonella;
Otu01136	Bacteria;Firmicutes;Clostridia;Oscillospirales;Ruminococcaceae;Ruminococcus;
Otu01137	Bacteria;Firmicutes;Clostridia;Christensenellales;Christensenellaceae;Christensenellaceae_R-7_group;
Otu01138	Bacteria;Actinobacteriota;Thermoleophilia;Solirubrobacterales;67-14;67-14_ge;
Otu01139	Bacteria;Bacteroidota;Bacteroidia;Bacteroidales;Rikenellaceae;Rikenellaceae_RC9_gut_group;
Otu01140	Bacteria;Spirochaetota;Spirochaetia;Spirochaetales;Spirochaetaceae;Treponema;
Otu01141	Bacteria;Firmicutes;Clostridia;Lachnospirales;Lachnospiraceae;Lachnospiraceae_unclassified;
Otu01142	Bacteria;Proteobacteria;Alphaproteobacteria;Rhizobiales;Xanthobacteraceae;Rhodopseudomonas;
Otu01143	Bacteria;Firmicutes;Clostridia;Oscillospirales;UCG-010;UCG-010_ge;
Otu01144	Bacteria;Proteobacteria;Alphaproteobacteria;Rhodobacterales;Rhodobacteraceae;Rubellimicrobium;
Otu01145	Bacteria;Bacteroidota;Bacteroidia;Bacteroidales;Muribaculaceae;Muribaculaceae_ge;
Otu01146	Bacteria;Firmicutes;Negativicutes;Veillonellales-Selenomonadales;Selenomonadaceae;Selenomonas;
Otu01147	Bacteria;Firmicutes;Clostridia;Peptostreptococcales-Tissierellales;Anaerovoracaceae;Family_XIII_AD3011_group;
Otu01148	Bacteria;Bacteroidota;Bacteroidia;Bacteroidales;Prevotellaceae;Prevotella;
Otu01149	Bacteria;Bacteroidota;Bacteroidia;Bacteroidales;Porphyromonadaceae;Porphyromonas;
Otu01150	Bacteria;Firmicutes;Clostridia;Oscillospirales;Oscillospirales_fa;Oscillospirales_ge;
Otu01151	Bacteria;Firmicutes;Clostridia;Lachnospirales;Lachnospiraceae;Lachnospiraceae_ge;
Otu01152	Bacteria;Bacteroidota;Bacteroidia;Bacteroidales;Prevotellaceae;Prevotellaceae_UCG-004;
Otu01153	Bacteria;Proteobacteria;Gammaproteobacteria;Cardiobacteriales;Cardiobacteriaceae;Cardiobacteriaceae_unclassified;
Otu01154	Bacteria;Bacteroidota;Bacteroidia;Bacteroidales;Muribaculaceae;Muribaculaceae_ge;
Otu01155	Bacteria;Firmicutes;Bacilli;Lactobacillales;Carnobacteriaceae;Dolosigranulum;
Otu01156	Bacteria;Spirochaetota;Spirochaetia;Spirochaetales;Spirochaetaceae;Treponema;
Otu01157	Bacteria;Bacteroidota;Bacteroidia;Bacteroidales;Rikenellaceae;Rikenellaceae_RC9_gut_group;
Otu01158	Bacteria;Firmicutes;Clostridia;Oscillospirales;Ruminococcaceae;Ruminococcus;
Otu01159	Bacteria;Actinobacteriota;Actinobacteria;Corynebacteriales;Corynebacteriales_unclassified;Corynebacteriales_unclassified;
Otu01160	Bacteria;Firmicutes;Clostridia;Oscillospirales;UCG-010;UCG-010_ge;
Otu01161	Bacteria;Firmicutes;Clostridia;Lachnospirales;Lachnospiraceae;Acetitomaculum;
Otu01162	Bacteria;Firmicutes;Clostridia;Lachnospirales;Lachnospiraceae;Lachnospiraceae_ge;
Otu01163	Bacteria;Actinobacteriota;Actinobacteria;Micrococcales;Intrasporangiaceae;Ornithinimicrobium;
Otu01164	Bacteria;Firmicutes;Clostridia;Clostridia_UCG-014;Clostridia_UCG-014_fa;Clostridia_UCG-014_ge;
Otu01165	Bacteria;Proteobacteria;Alphaproteobacteria;Rhizobiales;Devosiaceae;Devosia;
Otu01166	Bacteria;Bacteroidota;Bacteroidia;Bacteroidales;p-251-o5;p-251-o5_ge;
Otu01167	Bacteria;Bacteroidota;Bacteroidia;Bacteroidales;Prevotellaceae;Prevotella;
Otu01168	Bacteria;Firmicutes;Clostridia;Oscillospirales;Oscillospiraceae;Oscillospiraceae_unclassified;
Otu01169	Bacteria;Firmicutes;Clostridia;Oscillospirales;Oscillospirales_fa;Oscillospirales_ge;
Otu01170	Bacteria;Firmicutes;Clostridia;Lachnospirales;Lachnospiraceae;Lachnospiraceae_XPB1014_group;
Otu01171	Bacteria;Bacteroidota;Bacteroidia;Bacteroidales;Prevotellaceae;Alloprevotella;
Otu01172	Bacteria;Firmicutes;Clostridia;Lachnospirales;Lachnospiraceae;Lachnospiraceae_unclassified;
Otu01173	Bacteria;Spirochaetota;Spirochaetia;Spirochaetales;Spirochaetaceae;Treponema;
Otu01174	Bacteria;Acidobacteriota;Vicinamibacteria;Vicinamibacterales;uncultured;uncultured_ge;
Otu01175	Bacteria;Firmicutes;Clostridia;Oscillospirales;Oscillospiraceae;NK4A214_group;
Otu01176	Bacteria;Firmicutes;Clostridia;Oscillospirales;Ruminococcaceae;Ruminococcus;
Otu01177	Bacteria;Proteobacteria;Alphaproteobacteria;Sphingomonadales;Sphingomonadaceae;Sphingomonas;
Otu01178	Bacteria;Firmicutes;Clostridia;Lachnospirales;Lachnospiraceae;Lachnospiraceae_FE2018_group;
Otu01179	Bacteria;Firmicutes;Clostridia;Lachnospirales;Lachnospiraceae;Lachnospiraceae_NK3A20_group;
Otu01180	Bacteria;Firmicutes;Clostridia;Lachnospirales;Lachnospiraceae;Lachnospiraceae_unclassified;
Otu01181	Bacteria;Firmicutes;Clostridia;Lachnospirales;Lachnospiraceae;Marvinbryantia;
Otu01182	Bacteria;Proteobacteria;Alphaproteobacteria;Rhizobiales;Beijerinckiaceae;Bosea;
Otu01183	Bacteria;Firmicutes;Negativicutes;Veillonellales-Selenomonadales;Veillonellaceae;Allisonella;
Otu01184	Bacteria;Firmicutes;Clostridia;Lachnospirales;Lachnospiraceae;Lachnospiraceae_unclassified;
Otu01185	Bacteria;Firmicutes;Bacilli;Staphylococcales;Staphylococcaceae;Staphylococcus;
Otu01186	Bacteria;Firmicutes;Bacilli;Lactobacillales;Lactobacillaceae;Lactobacillus;
Otu01187	Bacteria;Bacteroidota;Bacteroidia;Bacteroidales;Muribaculaceae;Muribaculaceae_ge;
Otu01188	Bacteria;Bacteroidota;Bacteroidia;Bacteroidales;Bacteroidaceae;Bacteroides;
Otu01189	Bacteria;Chloroflexi;Anaerolineae;Anaerolineales;Anaerolineaceae;Flexilinea;
Otu01190	Bacteria;Bacteroidota;Bacteroidia;Bacteroidales;Prevotellaceae;Prevotella;
Otu01191	Bacteria;Firmicutes;Clostridia;Oscillospirales;Oscillospiraceae;NK4A214_group;
Otu01192	Bacteria;Bacteroidota;Bacteroidia;Sphingobacteriales;Sphingobacteriaceae;Sphingobacterium;
Otu01193	Bacteria;Actinobacteriota;Actinobacteria;Actinomycetales;Actinomycetaceae;Actinotignum;
Otu01194	Bacteria;Firmicutes;Clostridia;Lachnospirales;Lachnospiraceae;Lachnospiraceae_unclassified;
Otu01195	Bacteria;Firmicutes;Clostridia;Clostridia_UCG-014;Clostridia_UCG-014_fa;Clostridia_UCG-014_ge;
Otu01196	Bacteria;Bacteroidota;Bacteroidia;Bacteroidales;Muribaculaceae;Muribaculaceae_ge;
Otu01197	Bacteria;Firmicutes;Clostridia;Peptostreptococcales-Tissierellales;Peptostreptococcales-Tissierellales_fa;Peptoniphilus;
Otu01198	Bacteria;Firmicutes;Clostridia;Lachnospirales;Lachnospiraceae;Lachnospiraceae_unclassified;
Otu01199	Bacteria;Verrucomicrobiota;Verrucomicrobiae;Verrucomicrobiae_unclassified;Verrucomicrobiae_unclassified;Verrucomicrobiae_unclassified;
Otu01200	Bacteria;Firmicutes;Clostridia;Lachnospirales;Lachnospiraceae;Oribacterium;
Otu01201	Bacteria;Firmicutes;Firmicutes_unclassified;Firmicutes_unclassified;Firmicutes_unclassified;Firmicutes_unclassified;
Otu01202	Bacteria;Bacteroidota;Bacteroidia;Bacteroidales;Prevotellaceae;Alloprevotella;
Otu01203	Bacteria;Bacteroidota;Bacteroidia;Bacteroidales;Prevotellaceae;Prevotella;
Otu01204	Bacteria;Firmicutes;Bacilli;Bacillales;Bacillales_unclassified;Bacillales_unclassified;
Otu01205	Bacteria;Firmicutes;Bacilli;Bacillales;Bacillaceae;Bacillaceae_unclassified;
Otu01206	Bacteria;Firmicutes;Clostridia;Christensenellales;Christensenellaceae;Christensenellaceae_R-7_group;
Otu01207	Bacteria;Firmicutes;Clostridia;Christensenellales;Christensenellaceae;Christensenellaceae_R-7_group;
Otu01208	Bacteria;Bacteroidota;Bacteroidia;Bacteroidales;Prevotellaceae;Prevotellaceae_UCG-001;
Otu01209	Bacteria;Bacteroidota;Bacteroidia;Bacteroidales;Rikenellaceae;Rikenellaceae_RC9_gut_group;
Otu01210	Bacteria;Spirochaetota;Spirochaetia;Spirochaetales;Spirochaetaceae;Treponema;
Otu01211	Bacteria;Firmicutes;Bacilli;Bacilli_unclassified;Bacilli_unclassified;Bacilli_unclassified;
Otu01212	Bacteria;Firmicutes;Clostridia;Oscillospirales;Oscillospiraceae;Oscillospiraceae_unclassified;
Otu01213	Bacteria;Proteobacteria;Alphaproteobacteria;Rhizobiales;Rhizobiaceae;Rhizobiaceae_unclassified;
Otu01214	Bacteria;Bacteroidota;Bacteroidia;Bacteroidales;Prevotellaceae;Prevotella;
Otu01215	Bacteria;Firmicutes;Bacilli;RF39;RF39_fa;RF39_ge;
Otu01216	Bacteria;Firmicutes;Bacilli;Bacilli_unclassified;Bacilli_unclassified;Bacilli_unclassified;
Otu01217	Bacteria;Actinobacteriota;Actinobacteria;Corynebacteriales;Corynebacteriaceae;Corynebacteriaceae_unclassified;
Otu01218	Bacteria;Proteobacteria;Alphaproteobacteria;Rhizobiales;Xanthobacteraceae;Pseudolabrys;
Otu01219	Bacteria;Proteobacteria;Alphaproteobacteria;Rhizobiales;Rhizobiales_Incertae_Sedis;Phreatobacter;
Otu01220	Bacteria;Cyanobacteria;Vampirivibrionia;Gastranaerophilales;Gastranaerophilales_fa;Gastranaerophilales_ge;
Otu01221	Bacteria;Bacteroidota;Bacteroidia;Bacteroidales;Prevotellaceae;Prevotellaceae_YAB2003_group;
Otu01222	Bacteria;Firmicutes;Clostridia;Oscillospirales;Ruminococcaceae;Incertae_Sedis;
Otu01223	Bacteria;Firmicutes;Bacilli;Lactobacillales;Streptococcaceae;Streptococcus;
Otu01224	Bacteria;Firmicutes;Clostridia;Lachnospirales;Lachnospiraceae;Lachnospiraceae_XPB1014_group;
Otu01225	Bacteria;Firmicutes;Clostridia;Lachnospirales;Lachnospiraceae;Oribacterium;
Otu01226	Bacteria;Firmicutes;Bacilli;Erysipelotrichales;Erysipelatoclostridiaceae;UCG-004;
Otu01227	Bacteria;Cyanobacteria;Cyanobacteriia;Cyanobacteriales;Phormidiaceae;Tychonema_CCAP_1459-11B;
Otu01228	Bacteria;Firmicutes;Clostridia;Lachnospirales;Lachnospiraceae;Lachnospiraceae_unclassified;
Otu01229	Bacteria;Firmicutes;Clostridia;Christensenellales;Christensenellaceae;Christensenellaceae_R-7_group;
Otu01230	Bacteria;Bacteroidota;Bacteroidia;Bacteroidales;Rikenellaceae;Rikenellaceae_RC9_gut_group;
Otu01231	Bacteria;Cyanobacteria;Vampirivibrionia;Gastranaerophilales;Gastranaerophilales_fa;Gastranaerophilales_ge;
Otu01232	Bacteria;Firmicutes;Clostridia;Peptostreptococcales-Tissierellales;Anaerovoracaceae;Mogibacterium;
Otu01233	Bacteria;Bacteroidota;Bacteroidia;Bacteroidales;Prevotellaceae;Prevotella;
Otu01234	Bacteria;Bacteroidota;Bacteroidia;Bacteroidales;Prevotellaceae;Prevotellaceae_NK3B31_group;
Otu01235	Bacteria;Bacteroidota;Bacteroidia;Bacteroidales;Bacteroidales_unclassified;Bacteroidales_unclassified;
Otu01236	Bacteria;Firmicutes;Bacilli;RF39;RF39_fa;RF39_ge;
Otu01237	Bacteria;Firmicutes;Clostridia;Lachnospirales;Lachnospiraceae;Blautia;
Otu01238	Bacteria;Bacteroidota;Bacteroidia;Bacteroidales;Prevotellaceae;Prevotellaceae_unclassified;
Otu01239	Bacteria;Bacteroidota;Bacteroidia;Bacteroidales;Rikenellaceae;Rikenellaceae_RC9_gut_group;
Otu01240	Bacteria;Bacteroidota;Bacteroidia;Bacteroidales;Rikenellaceae;Rikenellaceae_RC9_gut_group;
Otu01241	Bacteria;Bacteroidota;Bacteroidia;Bacteroidales;uncultured;uncultured_ge;
Otu01242	Bacteria;Firmicutes;Bacilli;Bacilli_unclassified;Bacilli_unclassified;Bacilli_unclassified;
Otu01243	Bacteria;Synergistota;Synergistia;Synergistales;Synergistaceae;Fretibacterium;
Otu01244	Bacteria;Bacteroidota;Bacteroidia;Bacteroidales;Prevotellaceae;Prevotella;
Otu01245	Bacteria;Bacteroidota;Bacteroidia;Bacteroidales;Prevotellaceae;Alloprevotella;
Otu01246	Bacteria;Firmicutes;Clostridia;Oscillospirales;Ruminococcaceae;Ruminococcus;
Otu01247	Bacteria;Firmicutes;Clostridia;Oscillospirales;Oscillospiraceae;Oscillibacter;
Otu01248	Bacteria;Firmicutes;Clostridia;Peptostreptococcales-Tissierellales;Peptostreptococcales-Tissierellales_fa;Gallicola;
Otu01249	Bacteria;Firmicutes;Clostridia;Lachnospirales;Lachnospiraceae;Lachnospiraceae_unclassified;
Otu01250	Bacteria;Firmicutes;Clostridia;Lachnospirales;Defluviitaleaceae;Defluviitaleaceae_UCG-011;
Otu01251	Bacteria;Firmicutes;Clostridia;Christensenellales;Christensenellaceae;Christensenellaceae_R-7_group;
Otu01252	Bacteria;Firmicutes;Clostridia;Lachnospirales;Lachnospiraceae;Lachnospiraceae_UCG-006;
Otu01253	Bacteria;Bacteroidota;Bacteroidia;Sphingobacteriales;Sphingobacteriaceae;Mucilaginibacter;
Otu01254	Bacteria;Actinobacteriota;Acidimicrobiia;Microtrichales;Ilumatobacteraceae;Ilumatobacteraceae_unclassified;
Otu01255	Bacteria;Bacteroidota;Bacteroidia;Bacteroidales;Muribaculaceae;Muribaculaceae_ge;
Otu01256	Bacteria;Acidobacteriota;Blastocatellia;Blastocatellales;Blastocatellaceae;Blastocatellaceae_unclassified;
Otu01257	Bacteria;Firmicutes;Clostridia;Lachnospirales;Lachnospiraceae;Lachnospiraceae_FCS020_group;
Otu01258	Bacteria;Firmicutes;Clostridia;Oscillospirales;Oscillospiraceae;Oscillospiraceae_unclassified;
Otu01259	Bacteria;Proteobacteria;Alphaproteobacteria;Rhizobiales;Xanthobacteraceae;Xanthobacteraceae_unclassified;
Otu01260	Bacteria;Bacteroidota;Bacteroidia;Bacteroidales;Rikenellaceae;Rikenellaceae_RC9_gut_group;
Otu01261	Bacteria;Firmicutes;Clostridia;Lachnospirales;Lachnospiraceae;Lachnoclostridium;
Otu01262	Bacteria;Bacteria_unclassified;Bacteria_unclassified;Bacteria_unclassified;Bacteria_unclassified;Bacteria_unclassified;
Otu01263	Bacteria;Bacteroidota;Bacteroidia;Bacteroidales;Prevotellaceae;Prevotellaceae_UCG-001;
Otu01264	Bacteria;Firmicutes;Clostridia;Peptostreptococcales-Tissierellales;Peptostreptococcales-Tissierellales_fa;Peptoniphilus;
Otu01265	Bacteria;Proteobacteria;Gammaproteobacteria;Burkholderiales;Methylophilaceae;uncultured;
Otu01266	Bacteria;Actinobacteriota;Actinobacteria;Corynebacteriales;Nocardiaceae;Williamsia;
Otu01267	Bacteria;Firmicutes;Clostridia;Clostridia_or;Hungateiclostridiaceae;Saccharofermentans;
Otu01268	Bacteria;Proteobacteria;Gammaproteobacteria;Xanthomonadales;Xanthomonadaceae;Luteimonas;
Otu01269	Bacteria;Firmicutes;Clostridia;Christensenellales;Christensenellaceae;Christensenellaceae_R-7_group;
Otu01270	Bacteria;Bacteroidota;Bacteroidia;Bacteroidales;Bacteroidales_unclassified;Bacteroidales_unclassified;
Otu01271	Bacteria;Proteobacteria;Alphaproteobacteria;Rhizobiales;Rhizobiales_unclassified;Rhizobiales_unclassified;
Otu01272	Bacteria;Bacteroidota;Bacteroidia;Bacteroidales;Marinifilaceae;Odoribacter;
Otu01273	Bacteria;Firmicutes;Bacilli;Lactobacillales;Lactobacillaceae;Lactobacillus;
Otu01274	Bacteria;WPS-2;WPS-2_cl;WPS-2_or;WPS-2_fa;WPS-2_ge;
Otu01275	Bacteria;Cyanobacteria;Vampirivibrionia;Gastranaerophilales;Gastranaerophilales_fa;Gastranaerophilales_ge;
Otu01276	Bacteria;Firmicutes;Clostridia;Lachnospirales;Lachnospiraceae;Lachnospiraceae_NK4A136_group;
Otu01277	Bacteria;Myxococcota;Polyangia;Polyangiales;Polyangiaceae;Polyangiaceae_unclassified;
Otu01278	Bacteria;Firmicutes;Bacilli;Bacillales;Bacillales_unclassified;Bacillales_unclassified;
Otu01279	Bacteria;Firmicutes;Clostridia;Lachnospirales;Lachnospiraceae;Howardella;
Otu01280	Bacteria;Bacteroidota;Bacteroidia;Bacteroidales;Prevotellaceae;Prevotella;
Otu01281	Bacteria;Firmicutes;Clostridia;Oscillospirales;Oscillospiraceae;Oscillospiraceae_unclassified;
Otu01282	Bacteria;Actinobacteriota;Actinobacteria;Corynebacteriales;Nocardiaceae;Rhodococcus;
Otu01283	Bacteria;Bacteroidota;Bacteroidia;Bacteroidales;Bacteroidales_BS11_gut_group;Bacteroidales_BS11_gut_group_ge;
Otu01284	Bacteria;Bacteroidota;Bacteroidia;Flavobacteriales;Flavobacteriaceae;Flavobacteriaceae_unclassified;
Otu01285	Bacteria;Firmicutes;Clostridia;Oscillospirales;Oscillospirales_fa;Oscillospirales_ge;
Otu01286	Bacteria;Firmicutes;Clostridia;Christensenellales;Christensenellaceae;Christensenellaceae_R-7_group;
Otu01287	Bacteria;Firmicutes;Clostridia;Lachnospirales;Lachnospiraceae;Lachnospiraceae_unclassified;
Otu01288	Bacteria;Bacteroidota;Bacteroidia;Bacteroidales;Prevotellaceae;Prevotella;
Otu01289	Bacteria;Bacteroidota;Bacteroidia;Flavobacteriales;Weeksellaceae;Bergeyella;
Otu01290	Bacteria;Firmicutes;Clostridia;Lachnospirales;Lachnospiraceae;Oribacterium;
Otu01291	Bacteria;Proteobacteria;Gammaproteobacteria;Burkholderiales;Chromobacteriaceae;Aquitalea;
Otu01292	Bacteria;Bacteria_unclassified;Bacteria_unclassified;Bacteria_unclassified;Bacteria_unclassified;Bacteria_unclassified;
Otu01293	Bacteria;Firmicutes;Clostridia;Oscillospirales;Ruminococcaceae;Ruminococcaceae_unclassified;
Otu01294	Bacteria;Firmicutes;Clostridia;Lachnospirales;Defluviitaleaceae;Defluviitaleaceae_UCG-011;
Otu01295	Bacteria;Firmicutes;Clostridia;Clostridia_UCG-014;Clostridia_UCG-014_fa;Clostridia_UCG-014_ge;
Otu01296	Bacteria;Bacteroidota;Bacteroidia;Bacteroidales;Prevotellaceae;Prevotella;
Otu01297	Bacteria;Bacteroidota;Bacteroidia;Bacteroidales;Bacteroidales_unclassified;Bacteroidales_unclassified;
Otu01298	Bacteria;Firmicutes;Bacilli;Lactobacillales;Streptococcaceae;Streptococcus;
Otu01299	Bacteria;Bacteroidota;Bacteroidia;Bacteroidales;Prevotellaceae;Prevotella;
Otu01300	Bacteria;Spirochaetota;Spirochaetia;Spirochaetales;Spirochaetaceae;Treponema;
Otu01301	Bacteria;Cyanobacteria;Vampirivibrionia;Gastranaerophilales;Gastranaerophilales_fa;Gastranaerophilales_ge;
Otu01302	Bacteria;Firmicutes;Clostridia;Lachnospirales;Lachnospiraceae;Roseburia;
Otu01303	Bacteria;Bacteroidota;Bacteroidia;Bacteroidales;Prevotellaceae;Prevotella;
Otu01304	Bacteria;Bacteroidota;Bacteroidia;Bacteroidales;Muribaculaceae;Muribaculaceae_ge;
Otu01305	Bacteria;Proteobacteria;Alphaproteobacteria;Rhodobacterales;Rhodobacteraceae;Rhodobacteraceae_unclassified;
Otu01306	Bacteria;Bacteroidota;Bacteroidia;Bacteroidia_unclassified;Bacteroidia_unclassified;Bacteroidia_unclassified;
Otu01307	Bacteria;Acidobacteriota;Vicinamibacteria;Vicinamibacterales;Vicinamibacteraceae;Vicinamibacteraceae_ge;
Otu01308	Bacteria;Bacteroidota;Bacteroidia;Bacteroidales;Prevotellaceae;Prevotellaceae_UCG-001;
Otu01309	Bacteria;Bacteroidota;Bacteroidia;Bacteroidales;p-251-o5;p-251-o5_ge;
Otu01310	Bacteria;Firmicutes;Clostridia;Peptostreptococcales-Tissierellales;Peptostreptococcales-Tissierellales_fa;Fenollaria;
Otu01311	Bacteria;Bacteroidota;Bacteroidia;Bacteroidales;Prevotellaceae;Prevotella;
Otu01312	Bacteria;Proteobacteria;Gammaproteobacteria;Alteromonadales;Alteromonadaceae;Rheinheimera;
Otu01313	Bacteria;Actinobacteriota;Actinobacteria;Corynebacteriales;Corynebacteriaceae;Corynebacteriaceae_unclassified;
Otu01314	Bacteria;Firmicutes;Bacilli;RF39;RF39_fa;RF39_ge;
Otu01315	Bacteria;Firmicutes;Clostridia;Peptostreptococcales-Tissierellales;Anaerovoracaceae;Anaerovoracaceae_ge;
Otu01316	Bacteria;Firmicutes;Negativicutes;Veillonellales-Selenomonadales;Selenomonadaceae;uncultured;
Otu01317	Bacteria;Firmicutes;Clostridia;Clostridia_unclassified;Clostridia_unclassified;Clostridia_unclassified;
Otu01318	Bacteria;Bacteroidota;Bacteroidia;Bacteroidales;Prevotellaceae;Prevotella;
Otu01319	Bacteria;Fibrobacterota;Fibrobacteria;Fibrobacterales;Fibrobacteraceae;Fibrobacter;
Otu01320	Bacteria;Bacteroidota;Bacteroidia;Bacteroidales;Muribaculaceae;Muribaculaceae_ge;
Otu01321	Bacteria;Actinobacteriota;Thermoleophilia;Gaiellales;Gaiellaceae;Gaiella;
Otu01322	Bacteria;Proteobacteria;Gammaproteobacteria;Cellvibrionales;Cellvibrionaceae;Gilvimarinus;
Otu01323	Bacteria;Spirochaetota;Spirochaetia;Spirochaetales;Spirochaetaceae;Treponema;
Otu01324	Bacteria;Firmicutes;Firmicutes_unclassified;Firmicutes_unclassified;Firmicutes_unclassified;Firmicutes_unclassified;
Otu01325	Bacteria;Proteobacteria;Alphaproteobacteria;Rhodobacterales;Rhodobacteraceae;Rhodobacteraceae_unclassified;
Otu01326	Bacteria;Spirochaetota;Spirochaetia;Spirochaetales;Spirochaetaceae;Treponema;
Otu01327	Bacteria;Firmicutes;Clostridia;Oscillospirales;Oscillospiraceae;Oscillospiraceae_unclassified;
Otu01328	Bacteria;Bacteroidota;Bacteroidia;Bacteroidales;Prevotellaceae;Prevotella;
Otu01329	Bacteria;Firmicutes;Clostridia;Peptostreptococcales-Tissierellales;Anaerovoracaceae;Anaerovoracaceae_unclassified;
Otu01330	Bacteria;Myxococcota;Polyangia;Polyangiales;Polyangiaceae;Pajaroellobacter;
Otu01331	Bacteria;Firmicutes;Clostridia;Lachnospirales;Lachnospiraceae;Lachnospiraceae_NK3A20_group;
Otu01332	Bacteria;Bacteroidota;Bacteroidia;Bacteroidales;Prevotellaceae;Prevotella;
Otu01333	Bacteria;Bacteroidota;Bacteroidia;Bacteroidales;Bacteroidaceae;Bacteroides;
Otu01334	Bacteria;Desulfobacterota;Desulfuromonadia;Bradymonadales;Bradymonadales_fa;Bradymonadales_ge;
Otu01335	Bacteria;Bacteroidota;Bacteroidia;Bacteroidales;Prevotellaceae;Prevotellaceae_UCG-001;
Otu01336	Bacteria;Firmicutes;Clostridia;Lachnospirales;Lachnospiraceae;Lachnospiraceae_ge;
Otu01337	Bacteria;Campilobacterota;Campylobacteria;Campylobacterales;Campylobacteraceae;Campylobacter;
Otu01338	Bacteria;Proteobacteria;Gammaproteobacteria;Pseudomonadales;Moraxellaceae;Acinetobacter;
Otu01339	Bacteria;Firmicutes;Clostridia;Christensenellales;Christensenellaceae;Christensenellaceae_R-7_group;
Otu01340	Bacteria;Planctomycetota;Planctomycetes;Gemmatales;Gemmataceae;Fimbriiglobus;
Otu01341	Bacteria;Firmicutes;Bacilli;Lactobacillales;Aerococcaceae;Aerococcaceae_unclassified;
Otu01342	Bacteria;Firmicutes;Clostridia;Peptostreptococcales-Tissierellales;Peptostreptococcales-Tissierellales_fa;Ezakiella;
Otu01343	Bacteria;Firmicutes;Clostridia;Oscillospirales;Ruminococcaceae;uncultured;
Otu01344	Bacteria;Proteobacteria;Gammaproteobacteria;Burkholderiales;Neisseriaceae;Neisseriaceae_unclassified;
Otu01345	Bacteria;Bacteroidota;Bacteroidia;Bacteroidales;Prevotellaceae;Prevotellaceae_unclassified;
Otu01346	Bacteria;Firmicutes;Bacilli;Lactobacillales;Streptococcaceae;Streptococcus;
Otu01347	Bacteria;Firmicutes;Bacilli;Acholeplasmatales;Acholeplasmataceae;Anaeroplasma;
Otu01348	Bacteria;Bacteroidota;Bacteroidia;Bacteroidales;Rikenellaceae;Rikenellaceae_RC9_gut_group;
Otu01349	Bacteria;Proteobacteria;Alphaproteobacteria;Rhizobiales;Rhizobiaceae;Mesorhizobium;
Otu01350	Bacteria;Firmicutes;Clostridia;Lachnospirales;Lachnospiraceae;Lachnospiraceae_unclassified;
Otu01351	Bacteria;Bacteroidota;Bacteroidia;Cytophagales;Spirosomaceae;Dyadobacter;
Otu01352	Bacteria;Firmicutes;Clostridia;Oscillospirales;UCG-010;UCG-010_ge;
Otu01353	Bacteria;Desulfobacterota;Desulfovibrionia;Desulfovibrionales;Desulfovibrionaceae;Bilophila;
Otu01354	Bacteria;Bacteroidota;Bacteroidia;Bacteroidales;Prevotellaceae;Prevotella;
Otu01355	Bacteria;Bacteroidota;Bacteroidia;Bacteroidales;Prevotellaceae;Prevotella;
Otu01356	Bacteria;Firmicutes;Clostridia;Lachnospirales;Lachnospiraceae;Acetitomaculum;
Otu01357	Bacteria;Bacteroidota;Bacteroidia;Bacteroidales;Prevotellaceae;Prevotella;
Otu01358	Bacteria;Firmicutes;Clostridia;Lachnospirales;Lachnospiraceae;Lachnospiraceae_NK3A20_group;
Otu01359	Bacteria;Firmicutes;Clostridia;Oscillospirales;Ruminococcaceae;Ruminococcaceae_unclassified;
Otu01360	Bacteria;Bacteroidota;Bacteroidia;Bacteroidales;Prevotellaceae;Prevotellaceae_unclassified;
Otu01361	Bacteria;Firmicutes;Clostridia;Oscillospirales;Ruminococcaceae;Fournierella;
Otu01362	Bacteria;Bacteroidota;Bacteroidia;Bacteroidales;Prevotellaceae;Prevotellaceae_UCG-003;
Otu01363	Bacteria;Bacteroidota;Bacteroidia;Bacteroidales;Muribaculaceae;Muribaculaceae_ge;
Otu01364	Bacteria;Firmicutes;Clostridia;Oscillospirales;Oscillospirales_fa;Oscillospirales_ge;
Otu01365	Bacteria;Firmicutes;Bacilli;Erysipelotrichales;Erysipelatoclostridiaceae;UCG-004;
Otu01366	Bacteria;Bacteroidota;Bacteroidia;Bacteroidales;Prevotellaceae;Prevotellaceae_UCG-003;
Otu01367	Bacteria;Bacteroidota;Bacteroidia;Bacteroidales;Prevotellaceae;Prevotella;
Otu01368	Bacteria;Bacteria_unclassified;Bacteria_unclassified;Bacteria_unclassified;Bacteria_unclassified;Bacteria_unclassified;
Otu01369	Bacteria;Firmicutes;Clostridia;Lachnospirales;Lachnospiraceae;Lachnospiraceae_unclassified;
Otu01370	Bacteria;Firmicutes;Clostridia;Monoglobales;Monoglobaceae;Monoglobus;
Otu01371	Bacteria;Firmicutes;Bacilli;Acholeplasmatales;Acholeplasmataceae;Anaeroplasma;
Otu01372	Bacteria;Firmicutes;Clostridia;Oscillospirales;Ruminococcaceae;Ruminococcus;
Otu01373	Bacteria;Verrucomicrobiota;Kiritimatiellae;WCHB1-41;WCHB1-41_fa;WCHB1-41_ge;
Otu01374	Bacteria;Firmicutes;Clostridia;Lachnospirales;Defluviitaleaceae;Defluviitaleaceae_UCG-011;
Otu01375	Bacteria;Bacteroidota;Bacteroidia;Bacteroidales;Rikenellaceae;Rikenellaceae_RC9_gut_group;
Otu01376	Bacteria;Firmicutes;Bacilli;RF39;RF39_fa;RF39_ge;
Otu01377	Bacteria;Proteobacteria;Gammaproteobacteria;Burkholderiales;Comamonadaceae;Comamonadaceae_unclassified;
Otu01378	Bacteria;Actinobacteriota;Thermoleophilia;Solirubrobacterales;Solirubrobacteraceae;Solirubrobacteraceae_unclassified;
Otu01379	Bacteria;Bacteroidota;Bacteroidia;Bacteroidales;Prevotellaceae;Prevotellaceae_UCG-004;
Otu01380	Bacteria;Bacteroidota;Bacteroidia;Bacteroidales;F082;F082_ge;
Otu01381	Bacteria;Proteobacteria;Alphaproteobacteria;Rickettsiales;Rickettsiaceae;Rickettsia;
Otu01382	Bacteria;WPS-2;WPS-2_cl;WPS-2_or;WPS-2_fa;WPS-2_ge;
Otu01383	Bacteria;Bacteroidota;Bacteroidia;Bacteroidales;Prevotellaceae;Prevotellaceae_unclassified;
Otu01384	Bacteria;Firmicutes;Clostridia;Oscillospirales;Ruminococcaceae;Ruminococcus;
Otu01385	Bacteria;Spirochaetota;Spirochaetia;Spirochaetales;Spirochaetaceae;Treponema;
Otu01386	Bacteria;Bacteroidota;Bacteroidia;Bacteroidales;Prevotellaceae;Prevotella;
Otu01387	Bacteria;Proteobacteria;Gammaproteobacteria;Burkholderiales;Comamonadaceae;Comamonadaceae_unclassified;
Otu01388	Bacteria;Actinobacteriota;Thermoleophilia;Gaiellales;uncultured;uncultured_ge;
Otu01389	Bacteria;Bacteroidota;Bacteroidia;Bacteroidales;Prevotellaceae;Prevotellaceae_unclassified;
Otu01390	Bacteria;Bacteroidota;Bacteroidia;Bacteroidales;Prevotellaceae;Prevotellaceae_UCG-001;
Otu01391	Bacteria;Firmicutes;Bacilli;Erysipelotrichales;Erysipelotrichaceae;Erysipelotrichaceae_ge;
Otu01392	Bacteria;Firmicutes;Negativicutes;Veillonellales-Selenomonadales;Selenomonadaceae;Selenomonas;
Otu01393	Bacteria;Myxococcota;Polyangia;Polyangiales;Polyangiaceae;Pajaroellobacter;
Otu01394	Bacteria;Firmicutes;Bacilli;Bacilli_unclassified;Bacilli_unclassified;Bacilli_unclassified;
Otu01395	Bacteria;Bacteroidota;Bacteroidia;Bacteroidales;uncultured;uncultured_ge;
Otu01396	Bacteria;Firmicutes;Clostridia;Lachnospirales;Lachnospiraceae;Lachnospiraceae_unclassified;
Otu01397	Bacteria;Bacteroidota;Bacteroidia;Bacteroidales;Rikenellaceae;U29-B03;
Otu01398	Bacteria;Bacteroidota;Bacteroidia;Bacteroidales;Muribaculaceae;Muribaculaceae_ge;
Otu01399	Bacteria;Bacteroidota;Bacteroidia;Bacteroidales;Prevotellaceae;Prevotella;
Otu01400	Bacteria;Proteobacteria;Gammaproteobacteria;Pseudomonadales;Pseudomonadaceae;Pseudomonas;
Otu01401	Bacteria;Proteobacteria;Alphaproteobacteria;Rhizobiales;Beijerinckiaceae;Psychroglaciecola;
Otu01402	Bacteria;Firmicutes;Clostridia;Oscillospirales;Oscillospiraceae;UCG-002;
Otu01403	Bacteria;Firmicutes;Clostridia;Lachnospirales;Lachnospiraceae;Lachnospiraceae_unclassified;
Otu01404	Bacteria;Bacteroidota;Bacteroidia;Bacteroidales;Prevotellaceae;Prevotellaceae_unclassified;
Otu01405	Bacteria;Firmicutes;Bacilli;Lactobacillales;Streptococcaceae;Streptococcus;
Otu01406	Bacteria;Firmicutes;Clostridia;Oscillospirales;Ruminococcaceae;Ruminococcaceae_unclassified;
Otu01407	Bacteria;Firmicutes;Clostridia;Christensenellales;Christensenellaceae;Christensenellaceae_R-7_group;
Otu01408	Bacteria;Firmicutes;Clostridia;Lachnospirales;Lachnospiraceae;Lachnospiraceae_unclassified;
Otu01409	Bacteria;Bacteroidota;Bacteroidia;Bacteroidales;Muribaculaceae;Muribaculaceae_ge;
Otu01410	Bacteria;Firmicutes;Clostridia;Christensenellales;Christensenellaceae;Christensenellaceae_R-7_group;
Otu01411	Bacteria;Firmicutes;Clostridia;Oscillospirales;Oscillospiraceae;Oscillospiraceae_unclassified;
Otu01412	Bacteria;Firmicutes;Clostridia;Clostridia_UCG-014;Clostridia_UCG-014_fa;Clostridia_UCG-014_ge;
Otu01413	Bacteria;Firmicutes;Clostridia;Lachnospirales;Lachnospiraceae;Butyrivibrio;
Otu01414	Bacteria;Firmicutes;Bacilli;Bacillales;Bacillaceae;Virgibacillus;
Otu01415	Bacteria;Firmicutes;Clostridia;Lachnospirales;Lachnospiraceae;Butyrivibrio;
Otu01416	Bacteria;Firmicutes;Bacilli;Erysipelotrichales;Erysipelatoclostridiaceae;Catenibacterium;
Otu01417	Bacteria;Firmicutes;Clostridia;Lachnospirales;Lachnospiraceae;Oribacterium;
Otu01418	Bacteria;Actinobacteriota;Acidimicrobiia;IMCC26256;IMCC26256_fa;IMCC26256_ge;
Otu01419	Bacteria;Bacteroidota;Bacteroidia;Bacteroidales;Prevotellaceae;Prevotella;
Otu01420	Bacteria;Actinobacteriota;Thermoleophilia;Solirubrobacterales;Solirubrobacteraceae;Conexibacter;
Otu01421	Bacteria;Firmicutes;Bacilli;RF39;RF39_fa;RF39_ge;
Otu01422	Bacteria;Firmicutes;Clostridia;Lachnospirales;Lachnospiraceae;Lachnospiraceae_unclassified;
Otu01423	Bacteria;Proteobacteria;Gammaproteobacteria;Burkholderiales;Chromobacteriaceae;Aquitalea;
Otu01424	Bacteria;Verrucomicrobiota;Verrucomicrobiae;Chthoniobacterales;Chthoniobacteraceae;Candidatus_Udaeobacter;
Otu01425	Bacteria;Firmicutes;Clostridia;Clostridia_or;Hungateiclostridiaceae;Ruminiclostridium;
Otu01426	Bacteria;Chloroflexi;Anaerolineae;Anaerolineales;Anaerolineaceae;Flexilinea;
Otu01427	Bacteria;Bacteroidota;Bacteroidia;Bacteroidales;Muribaculaceae;Muribaculaceae_ge;
Otu01428	Bacteria;Firmicutes;Clostridia;Lachnospirales;Lachnospiraceae;Cellulosilyticum;
Otu01429	Bacteria;Firmicutes;Clostridia;Lachnospirales;Lachnospiraceae;Anaerostipes;
Otu01430	Bacteria;Firmicutes;Clostridia;Lachnospirales;Lachnospiraceae;Lachnospiraceae_XPB1014_group;
Otu01431	Bacteria;Firmicutes;Clostridia;Lachnospirales;Lachnospirales_unclassified;Lachnospirales_unclassified;
Otu01432	Bacteria;Firmicutes;Clostridia;Clostridia_or;Hungateiclostridiaceae;Saccharofermentans;
Otu01433	Bacteria;Firmicutes;Clostridia;Clostridia_unclassified;Clostridia_unclassified;Clostridia_unclassified;
Otu01434	Bacteria;Bacteroidota;Bacteroidia;Bacteroidales;Prevotellaceae;Prevotella;
Otu01435	Bacteria;Actinobacteriota;Actinobacteria;Propionibacteriales;Nocardioidaceae;Marmoricola;
Otu01436	Bacteria;Actinobacteriota;Actinobacteria;Corynebacteriales;Corynebacteriaceae;Corynebacteriaceae_unclassified;
Otu01437	Bacteria;Firmicutes;Clostridia;Oscillospirales;Ruminococcaceae;Ruminococcaceae_ge;
Otu01438	Bacteria;Firmicutes;Clostridia;Lachnospirales;Lachnospiraceae;uncultured;
Otu01439	Bacteria;Firmicutes;Clostridia;Clostridia_or;Hungateiclostridiaceae;Saccharofermentans;
Otu01440	Bacteria;Proteobacteria;Gammaproteobacteria;Pasteurellales;Pasteurellaceae;Pasteurellaceae_unclassified;
Otu01441	Bacteria;Actinobacteriota;Actinobacteria;Corynebacteriales;Corynebacteriaceae;Lawsonella;
Otu01442	Bacteria;Firmicutes;Clostridia;Oscillospirales;Ruminococcaceae;Ruminococcus;
Otu01443	Bacteria;Bacteroidota;Bacteroidia;Bacteroidales;Barnesiellaceae;Barnesiella;
Otu01444	Bacteria;Bacteroidota;Bacteroidia;Bacteroidales;Prevotellaceae;Prevotella;
Otu01445	Bacteria;Bacteroidota;Bacteroidia;Bacteroidales;Tannerellaceae;Tannerellaceae_unclassified;
Otu01446	Bacteria;Firmicutes;Clostridia;Christensenellales;Christensenellaceae;Christensenellaceae_R-7_group;
Otu01447	Bacteria;Firmicutes;Clostridia;Clostridia_UCG-014;Clostridia_UCG-014_fa;Clostridia_UCG-014_ge;
Otu01448	Bacteria;Firmicutes;Firmicutes_unclassified;Firmicutes_unclassified;Firmicutes_unclassified;Firmicutes_unclassified;
Otu01449	Bacteria;Firmicutes;Clostridia;Lachnospirales;Lachnospiraceae;Lachnospiraceae_unclassified;
Otu01450	Bacteria;Firmicutes;Clostridia;Lachnospirales;Lachnospiraceae;Lachnospiraceae_ge;
Otu01451	Bacteria;Firmicutes;Clostridia;Lachnospirales;Lachnospiraceae;Lachnospiraceae_NK4A136_group;
Otu01452	Bacteria;Patescibacteria;Gracilibacteria;Absconditabacteriales_(SR1);Absconditabacteriales_(SR1)_fa;Absconditabacteriales_(SR1)_ge;
Otu01453	Bacteria;Firmicutes;Clostridia;Lachnospirales;Lachnospiraceae;Lachnospiraceae_unclassified;
Otu01454	Bacteria;Bacteroidota;Bacteroidia;Flavobacteriales;Flavobacteriales_unclassified;Flavobacteriales_unclassified;
Otu01455	Bacteria;Cyanobacteria;Vampirivibrionia;Gastranaerophilales;Gastranaerophilales_fa;Gastranaerophilales_ge;
Otu01456	Bacteria;Firmicutes;Clostridia;Clostridia_UCG-014;Clostridia_UCG-014_fa;Clostridia_UCG-014_ge;
Otu01457	Bacteria;Proteobacteria;Alphaproteobacteria;Acetobacterales;Acetobacteraceae;Craurococcus-Caldovatus;
Otu01458	Bacteria;Proteobacteria;Gammaproteobacteria;Vibrionales;Vibrionaceae;Photobacterium;
Otu01459	Bacteria;Bacteroidota;Bacteroidia;Bacteroidales;Prevotellaceae;Alloprevotella;
Otu01460	Bacteria;Bacteroidota;Bacteroidia;Bacteroidales;Prevotellaceae;Prevotellaceae_UCG-001;
Otu01461	Bacteria;Firmicutes;Clostridia;Lachnospirales;Lachnospiraceae;Tyzzerella;
Otu01462	Bacteria;Bacteroidota;Bacteroidia;Bacteroidales;Prevotellaceae;Prevotella;
Otu01463	Bacteria;Firmicutes;Clostridia;Clostridia_or;Hungateiclostridiaceae;Saccharofermentans;
Otu01464	Bacteria;Bacteroidota;Bacteroidia;Bacteroidales;Muribaculaceae;Muribaculaceae_ge;
Otu01465	Bacteria;Bacteroidota;Bacteroidia;Flavobacteriales;Weeksellaceae;Empedobacter;
Otu01466	Bacteria;Bacteroidota;Bacteroidia;Bacteroidales;Prevotellaceae;Prevotellaceae_UCG-003;
Otu01467	Bacteria;Firmicutes;Clostridia;Peptostreptococcales-Tissierellales;Peptostreptococcales-Tissierellales_fa;Anaerococcus;
Otu01468	Bacteria;Firmicutes;Firmicutes_unclassified;Firmicutes_unclassified;Firmicutes_unclassified;Firmicutes_unclassified;
Otu01469	Bacteria;Firmicutes;Clostridia;Lachnospirales;Lachnospiraceae;Lachnospiraceae_unclassified;
Otu01470	Bacteria;Bacteroidota;Bacteroidia;Bacteroidales;Rikenellaceae;U29-B03;
Otu01471	Bacteria;Verrucomicrobiota;Kiritimatiellae;WCHB1-41;WCHB1-41_fa;WCHB1-41_ge;
Otu01472	Bacteria;Firmicutes;Clostridia;Peptostreptococcales-Tissierellales;Peptostreptococcales-Tissierellales_fa;Gallicola;
Otu01473	Bacteria;Firmicutes;Bacilli;Erysipelotrichales;Erysipelotrichaceae;Allobaculum;
Otu01474	Bacteria;Bacteroidota;Bacteroidia;Bacteroidales;Muribaculaceae;Muribaculaceae_ge;
Otu01475	Bacteria;Firmicutes;Clostridia;Lachnospirales;Lachnospiraceae;uncultured;
Otu01476	Bacteria;Bacteroidota;Bacteroidia;Bacteroidales;Prevotellaceae;Paraprevotella;
Otu01477	Bacteria;Bacteria_unclassified;Bacteria_unclassified;Bacteria_unclassified;Bacteria_unclassified;Bacteria_unclassified;
Otu01478	Bacteria;Synergistota;Synergistia;Synergistales;Synergistaceae;Pyramidobacter;
Otu01479	Bacteria;Firmicutes;Clostridia;Lachnospirales;Lachnospiraceae;Shuttleworthia;
Otu01480	Bacteria;Bacteroidota;Bacteroidia;Bacteroidales;Prevotellaceae;Prevotella;
Otu01481	Bacteria;Actinobacteriota;Actinobacteria;Corynebacteriales;Corynebacteriaceae;Corynebacterium;
Otu01482	Bacteria;Bacteroidota;Bacteroidia;Bacteroidales;Prevotellaceae;Prevotella;
Otu01483	Bacteria;Bacteroidota;Bacteroidia;Bacteroidales;Rikenellaceae;Rikenellaceae_RC9_gut_group;
Otu01484	Bacteria;Firmicutes;Clostridia;Lachnospirales;Lachnospiraceae;Oribacterium;
Otu01485	Bacteria;Bacteroidota;Bacteroidia;Bacteroidales;Prevotellaceae;Prevotella;
Otu01486	Bacteria;Bacteroidota;Bacteroidia;Bacteroidales;F082;F082_ge;
Otu01487	Bacteria;Firmicutes;Bacilli;RF39;RF39_fa;RF39_ge;
Otu01488	Bacteria;Firmicutes;Clostridia;Lachnospirales;Lachnospiraceae;Lachnospiraceae_NK3A20_group;
Otu01489	Bacteria;Firmicutes;Clostridia;Oscillospirales;Oscillospiraceae;UCG-002;
Otu01490	Bacteria;Bacteroidota;Bacteroidia;Bacteroidales;Rikenellaceae;Rikenellaceae_RC9_gut_group;
Otu01491	Bacteria;Spirochaetota;Spirochaetia;Spirochaetales;Spirochaetaceae;Treponema;
Otu01492	Bacteria;Cyanobacteria;Vampirivibrionia;Gastranaerophilales;Gastranaerophilales_fa;Gastranaerophilales_ge;
Otu01493	Bacteria;Acidobacteriota;Vicinamibacteria;Vicinamibacterales;Vicinamibacteraceae;Vicinamibacteraceae_ge;
Otu01494	Bacteria;Firmicutes;Bacilli;Bacilli_unclassified;Bacilli_unclassified;Bacilli_unclassified;
Otu01495	Bacteria;Firmicutes;Clostridia;Peptostreptococcales-Tissierellales;Peptostreptococcaceae;Peptostreptococcaceae_unclassified;
Otu01496	Bacteria;Bacteroidota;Bacteroidia;Bacteroidales;Prevotellaceae;Prevotella;
Otu01497	Bacteria;Spirochaetota;Spirochaetia;Spirochaetales;Spirochaetaceae;Treponema;
Otu01498	Bacteria;Firmicutes;Clostridia;Lachnospirales;Lachnospiraceae;Butyrivibrio;
Otu01499	Bacteria;Firmicutes;Clostridia;Oscillospirales;Oscillospirales_fa;Oscillospirales_ge;
Otu01500	Bacteria;Bacteroidota;Bacteroidia;Bacteroidales;Bacteroidales_RF16_group;Bacteroidales_RF16_group_ge;
Otu01501	Bacteria;Bacteroidota;Bacteroidia;Bacteroidales;Bacteroidaceae;Bacteroides;
Otu01502	Bacteria;Elusimicrobiota;Elusimicrobia;Elusimicrobiales;Elusimicrobiaceae;Elusimicrobium;
Otu01503	Bacteria;Firmicutes;Clostridia;Lachnospirales;Lachnospiraceae;Lachnoclostridium;
Otu01504	Bacteria;Firmicutes;Clostridia;Lachnospirales;Lachnospiraceae;Lachnospiraceae_unclassified;
Otu01505	Bacteria;Firmicutes;Clostridia;Lachnospirales;Defluviitaleaceae;Defluviitaleaceae_UCG-011;
Otu01506	Bacteria;Firmicutes;Clostridia;Clostridia_UCG-014;Clostridia_UCG-014_fa;Clostridia_UCG-014_ge;
Otu01507	Bacteria;Firmicutes;Clostridia;Oscillospirales;Oscillospirales_fa;Oscillospirales_ge;
Otu01508	Bacteria;Firmicutes;Clostridia;Lachnospirales;Lachnospiraceae;Lachnospiraceae_unclassified;
Otu01509	Bacteria;Firmicutes;Clostridia;Lachnospirales;Lachnospiraceae;Lachnospiraceae_ge;
Otu01510	Bacteria;Desulfobacterota;Desulfuromonadia;Bradymonadales;Bradymonadales_fa;Bradymonadales_ge;
Otu01511	Bacteria;Bacteroidota;Bacteroidia;Bacteroidales;Bacteroidales_unclassified;Bacteroidales_unclassified;
Otu01512	Bacteria;Chloroflexi;Anaerolineae;Anaerolineales;Anaerolineaceae;Flexilinea;
Otu01513	Bacteria;Bacteroidota;Bacteroidia;Bacteroidales;Prevotellaceae;Prevotella;
Otu01514	Bacteria;Proteobacteria;Alphaproteobacteria;Rhizobiales;Rhizobiaceae;Rhizobiaceae_unclassified;
Otu01515	Bacteria;Firmicutes;Bacilli;Lactobacillales;Carnobacteriaceae;Carnobacteriaceae_unclassified;
Otu01516	Bacteria;Firmicutes;Clostridia;Christensenellales;Christensenellaceae;Christensenellaceae_R-7_group;
Otu01517	Bacteria;Actinobacteriota;Actinobacteria;Actinomycetales;Actinomycetaceae;F0332;
Otu01518	Bacteria;Firmicutes;Bacilli;Lactobacillales;Carnobacteriaceae;Dolosigranulum;
Otu01519	Bacteria;Bacteroidota;Bacteroidia;Bacteroidales;Prevotellaceae;Alloprevotella;
Otu01520	Bacteria;Actinobacteriota;Actinobacteria;Corynebacteriales;Corynebacteriales_unclassified;Corynebacteriales_unclassified;
Otu01521	Bacteria;Fibrobacterota;Fibrobacteria;Fibrobacterales;Fibrobacteraceae;Fibrobacter;
Otu01522	Bacteria;Bacteroidota;Bacteroidia;Bacteroidales;Prevotellaceae;Prevotella;
Otu01523	Bacteria;Acidobacteriota;Vicinamibacteria;Vicinamibacterales;Vicinamibacteraceae;Luteitalea;
Otu01524	Bacteria;Bacteroidota;Bacteroidia;Bacteroidales;Prevotellaceae;Alloprevotella;
Otu01525	Bacteria;Firmicutes;Clostridia;Lachnospirales;Lachnospiraceae;Lachnospiraceae_unclassified;
Otu01526	Bacteria;Firmicutes;Clostridia;Lachnospirales;Lachnospiraceae;Lachnospiraceae_unclassified;
Otu01527	Bacteria;Proteobacteria;Gammaproteobacteria;Burkholderiales;Methylophilaceae;Methylophilus;
Otu01528	Bacteria;Firmicutes;Clostridia;Lachnospirales;Lachnospiraceae;Oribacterium;
Otu01529	Bacteria;Proteobacteria;Alphaproteobacteria;Caulobacterales;Caulobacteraceae;Caulobacter;
Otu01530	Bacteria;Firmicutes;Bacilli;Bacillales;Bacillales_unclassified;Bacillales_unclassified;
Otu01531	Bacteria;Firmicutes;Clostridia;Peptostreptococcales-Tissierellales;Anaerovoracaceae;Anaerovoracaceae_ge;
Otu01532	Bacteria;Bacteroidota;Bacteroidia;Bacteroidales;Prevotellaceae;Prevotellaceae_UCG-003;
Otu01533	Bacteria;Actinobacteriota;Acidimicrobiia;Microtrichales;Ilumatobacteraceae;uncultured;
Otu01534	Bacteria;Firmicutes;Bacilli;Paenibacillales;Paenibacillaceae;Cohnella;
Otu01535	Bacteria;Firmicutes;Bacilli;RF39;RF39_fa;RF39_ge;
Otu01536	Bacteria;Firmicutes;Clostridia;Peptostreptococcales-Tissierellales;Anaerovoracaceae;Anaerovorax;
Otu01537	Bacteria;Firmicutes;Bacilli;Thermoactinomycetales;Thermoactinomycetaceae;Thermoactinomyces;
Otu01538	Bacteria;Firmicutes;Clostridia;Lachnospirales;Lachnospiraceae;Lachnospiraceae_unclassified;
Otu01539	Bacteria;Firmicutes;Negativicutes;Acidaminococcales;Acidaminococcaceae;Acidaminococcaceae_unclassified;
Otu01540	Bacteria;Acidobacteriota;Blastocatellia;11-24;11-24_fa;11-24_ge;
Otu01541	Bacteria;Firmicutes;Clostridia;Lachnospirales;Lachnospiraceae;Lachnospiraceae_unclassified;
Otu01542	Bacteria;Firmicutes;Bacilli;Erysipelotrichales;Erysipelatoclostridiaceae;UCG-004;
Otu01543	Bacteria;Bacteria_unclassified;Bacteria_unclassified;Bacteria_unclassified;Bacteria_unclassified;Bacteria_unclassified;
Otu01544	Bacteria;Bacteroidota;Bacteroidia;Bacteroidales;Prevotellaceae;Prevotella;
Otu01545	Bacteria;Desulfobacterota;Desulfobulbia;Desulfobulbales;Desulfobulbaceae;Desulfobulbus;
Otu01546	Bacteria;Actinobacteriota;Actinobacteria;Frankiales;Geodermatophilaceae;Geodermatophilaceae_unclassified;
Otu01547	Bacteria;Bacteria_unclassified;Bacteria_unclassified;Bacteria_unclassified;Bacteria_unclassified;Bacteria_unclassified;
Otu01548	Bacteria;Firmicutes;Bacilli;Bacilli_unclassified;Bacilli_unclassified;Bacilli_unclassified;
Otu01549	Bacteria;Verrucomicrobiota;Verrucomicrobiae;Verrucomicrobiales;Akkermansiaceae;Akkermansia;
Otu01550	Bacteria;Spirochaetota;Spirochaetia;Spirochaetales;Spirochaetaceae;Treponema;
Otu01551	Bacteria;Firmicutes;Clostridia;Lachnospirales;Lachnospiraceae;Anaerostipes;
Otu01552	Bacteria;Firmicutes;Bacilli;Lactobacillales;Streptococcaceae;Lactococcus;
Otu01553	Bacteria;Firmicutes;Clostridia;Lachnospirales;Lachnospiraceae;Acetitomaculum;
Otu01554	Bacteria;Bacteroidota;Bacteroidia;Bacteroidales;Prevotellaceae;Prevotella;
Otu01555	Bacteria;Firmicutes;Clostridia;Oscillospirales;Ruminococcaceae;Ruminococcaceae_unclassified;
Otu01556	Bacteria;Campilobacterota;Campylobacteria;Campylobacterales;Helicobacteraceae;Helicobacter;
Otu01557	Bacteria;Bacteroidota;Bacteroidia;Bacteroidales;Muribaculaceae;Muribaculaceae_ge;
Otu01558	Bacteria;Proteobacteria;Gammaproteobacteria;Alteromonadales;Alteromonadaceae;Rheinheimera;
Otu01559	Bacteria;Firmicutes;Clostridia;Monoglobales;Monoglobaceae;Monoglobus;
Otu01560	Bacteria;Firmicutes;Clostridia;Peptostreptococcales-Tissierellales;Peptostreptococcales-Tissierellales_fa;Anaerococcus;
Otu01561	Bacteria;Proteobacteria;Gammaproteobacteria;Enterobacterales;Morganellaceae;Proteus;
Otu01562	Bacteria;Bacteroidota;Bacteroidia;Bacteroidales;Rikenellaceae;Rikenellaceae_RC9_gut_group;
Otu01563	Bacteria;Bacteroidota;Bacteroidia;Bacteroidales;Prevotellaceae;Prevotellaceae_UCG-001;
Otu01564	Bacteria;Firmicutes;Clostridia;Lachnospirales;Lachnospiraceae;Shuttleworthia;
Otu01565	Bacteria;Bacteroidota;Bacteroidia;Bacteroidales;Prevotellaceae;Prevotella;
Otu01566	Bacteria;Bacteroidota;Bacteroidia;Bacteroidales;Bacteroidaceae;Bacteroides;
Otu01567	Bacteria;Actinobacteriota;Actinobacteria;Micrococcales;Microbacteriaceae;Microbacteriaceae_unclassified;
Otu01568	Bacteria;Bacteroidota;Bacteroidia;Bacteroidales;Prevotellaceae;Prevotella;
Otu01569	Bacteria;Bacteroidota;Bacteroidia;Bacteroidales;Prevotellaceae;Prevotella;
Otu01570	Bacteria;Firmicutes;Clostridia;Lachnospirales;Lachnospiraceae;Tuzzerella;
Otu01571	Bacteria;Bacteroidota;Bacteroidia;Bacteroidales;Prevotellaceae;Prevotella;
Otu01572	Bacteria;Bacteroidota;Bacteroidia;Bacteroidales;Prevotellaceae;Prevotellaceae_unclassified;
Otu01573	Bacteria;Bacteroidota;Bacteroidia;Bacteroidales;Rikenellaceae;Rikenellaceae_RC9_gut_group;
Otu01574	Bacteria;Bacteroidota;Bacteroidia;Flavobacteriales;Flavobacteriaceae;Flavobacterium;
Otu01575	Bacteria;Firmicutes;Clostridia;Oscillospirales;Ruminococcaceae;Ruminococcus;
Otu01576	Bacteria;Proteobacteria;Gammaproteobacteria;Enterobacterales;Morganellaceae;Providencia;
Otu01577	Bacteria;Proteobacteria;Gammaproteobacteria;Burkholderiales;Burkholderiales_unclassified;Burkholderiales_unclassified;
Otu01578	Bacteria;Bacteria_unclassified;Bacteria_unclassified;Bacteria_unclassified;Bacteria_unclassified;Bacteria_unclassified;
Otu01579	Bacteria;Firmicutes;Clostridia;Lachnospirales;Lachnospiraceae;Lachnospiraceae_FCS020_group;
Otu01580	Bacteria;Proteobacteria;Alphaproteobacteria;Sphingomonadales;Sphingomonadaceae;Sphingomonadaceae_unclassified;
Otu01581	Bacteria;Bacteroidota;Bacteroidia;Bacteroidales;Prevotellaceae;Prevotella;
Otu01582	Bacteria;Firmicutes;Clostridia;Lachnospirales;Lachnospiraceae;Lachnospiraceae_NK3A20_group;
Otu01583	Bacteria;Bacteroidota;Bacteroidia;Bacteroidales;Bacteroidales_unclassified;Bacteroidales_unclassified;
Otu01584	Bacteria;Verrucomicrobiota;Kiritimatiellae;WCHB1-41;WCHB1-41_fa;WCHB1-41_ge;
Otu01585	Bacteria;Firmicutes;Clostridia;Lachnospirales;Lachnospiraceae;Lachnospiraceae_unclassified;
Otu01586	Bacteria;Actinobacteriota;Actinobacteria;Propionibacteriales;Nocardioidaceae;Nocardioides;
Otu01587	Bacteria;Firmicutes;Negativicutes;Acidaminococcales;Acidaminococcaceae;Succiniclasticum;
Otu01588	Bacteria;Bacteroidota;Bacteroidia;Bacteroidales;Prevotellaceae;Prevotellaceae_unclassified;
Otu01589	Bacteria;Proteobacteria;Alphaproteobacteria;Acetobacterales;Elioraeaceae;Elioraea;
Otu01590	Bacteria;Firmicutes;Bacilli;RF39;RF39_fa;RF39_ge;
Otu01591	Bacteria;Proteobacteria;Gammaproteobacteria;Burkholderiales;Comamonadaceae;Comamonas;
Otu01592	Bacteria;Firmicutes;Clostridia;Peptococcales;Peptococcaceae;uncultured;
Otu01593	Bacteria;Bacteroidota;Bacteroidia;Bacteroidales;Prevotellaceae;Prevotellaceae_UCG-003;
Otu01594	Bacteria;Firmicutes;Clostridia;Peptostreptococcales-Tissierellales;Peptostreptococcales-Tissierellales_fa;Anaerococcus;
Otu01595	Bacteria;Firmicutes;Clostridia;Lachnospirales;Lachnospiraceae;Lachnospiraceae_unclassified;
Otu01596	Bacteria;Firmicutes;Clostridia;Clostridia_unclassified;Clostridia_unclassified;Clostridia_unclassified;
Otu01597	Bacteria;Actinobacteriota;Actinobacteria;Micrococcales;Microbacteriaceae;Microbacteriaceae_unclassified;
Otu01598	Bacteria;Firmicutes;Clostridia;Lachnospirales;Lachnospiraceae;Lachnospiraceae_AC2044_group;
Otu01599	Bacteria;Spirochaetota;Spirochaetia;Spirochaetales;Spirochaetaceae;Treponema;
Otu01600	Bacteria;Bacteroidota;Bacteroidia;Bacteroidales;Prevotellaceae;Paraprevotella;
Otu01601	Bacteria;Proteobacteria;Alphaproteobacteria;Rhizobiales;Beijerinckiaceae;Methylobacterium-Methylorubrum;
Otu01602	Bacteria;Actinobacteriota;Actinobacteria;Micrococcales;Brevibacteriaceae;Brevibacterium;
Otu01603	Bacteria;Proteobacteria;Alphaproteobacteria;Acetobacterales;Acetobacteraceae;Acetobacteraceae_unclassified;
Otu01604	Bacteria;Firmicutes;Clostridia;Oscillospirales;Oscillospirales_fa;Oscillospirales_ge;
Otu01605	Bacteria;Firmicutes;Clostridia;Christensenellales;Christensenellaceae;uncultured;
Otu01606	Bacteria;Bacteroidota;Bacteroidia;Bacteroidales;Prevotellaceae;Prevotellaceae_UCG-001;
Otu01607	Bacteria;Firmicutes;Clostridia;Lachnospirales;Lachnospiraceae;Butyrivibrio;
Otu01608	Bacteria;Firmicutes;Bacilli;Lactobacillales;Carnobacteriaceae;Atopostipes;
Otu01609	Bacteria;Desulfobacterota;Desulfuromonadia;Bradymonadales;Bradymonadales_fa;Bradymonadales_ge;
Otu01610	Bacteria;Firmicutes;Clostridia;Oscillospirales;Ruminococcaceae;Ruminococcus;
Otu01611	Bacteria;Proteobacteria;Alphaproteobacteria;Sphingomonadales;Sphingomonadaceae;Sphingomonadaceae_unclassified;
Otu01612	Bacteria;Firmicutes;Clostridia;Oscillospirales;Oscillospirales_fa;Oscillospirales_ge;
Otu01613	Bacteria;Firmicutes;Negativicutes;Negativicutes_unclassified;Negativicutes_unclassified;Negativicutes_unclassified;
Otu01614	Bacteria;Firmicutes;Clostridia;Lachnospirales;Lachnospiraceae;Lachnospiraceae_unclassified;
Otu01615	Bacteria;Actinobacteriota;Actinobacteria;Micrococcales;Micrococcaceae;Micrococcaceae_unclassified;
Otu01616	Bacteria;Firmicutes;Bacilli;RF39;RF39_fa;RF39_ge;
Otu01617	Bacteria;Fusobacteriota;Fusobacteriia;Fusobacteriales;Fusobacteriaceae;Fusobacterium;
Otu01618	Bacteria;Firmicutes;Clostridia;Oscillospirales;Oscillospiraceae;NK4A214_group;
Otu01619	Bacteria;Proteobacteria;Gammaproteobacteria;Pseudomonadales;Moraxellaceae;Moraxella;
Otu01620	Bacteria;Proteobacteria;Gammaproteobacteria;Alteromonadales;Alteromonadaceae;Rheinheimera;
Otu01621	Bacteria;Firmicutes;Clostridia;Clostridia_unclassified;Clostridia_unclassified;Clostridia_unclassified;
Otu01622	Bacteria;Firmicutes;Clostridia;Christensenellales;Christensenellaceae;Christensenellaceae_R-7_group;
Otu01623	Bacteria;Firmicutes;Clostridia;Lachnospirales;Lachnospiraceae;Lachnospiraceae_unclassified;
Otu01624	Bacteria;Firmicutes;Bacilli;Erysipelotrichales;Erysipelatoclostridiaceae;Erysipelatoclostridium;
Otu01625	Bacteria;Firmicutes;Clostridia;Peptostreptococcales-Tissierellales;Peptostreptococcales-Tissierellales_fa;Peptoniphilus;
Otu01626	Bacteria;Firmicutes;Clostridia;Oscillospirales;Oscillospiraceae;NK4A214_group;
Otu01627	Bacteria;Firmicutes;Bacilli;Lactobacillales;Streptococcaceae;Streptococcus;
Otu01628	Bacteria;Firmicutes;Clostridia;Oscillospirales;Ruminococcaceae;Ruminococcus;
Otu01629	Bacteria;Firmicutes;Clostridia;Oscillospirales;Oscillospiraceae;NK4A214_group;
Otu01630	Bacteria;Actinobacteriota;Actinobacteria;Actinomycetales;Actinomycetaceae;F0332;
Otu01631	Bacteria;Actinobacteriota;MB-A2-108;MB-A2-108_or;MB-A2-108_fa;MB-A2-108_ge;
Otu01632	Bacteria;Proteobacteria;Alphaproteobacteria;Azospirillales;Azospirillaceae;Skermanella;
Otu01633	Bacteria;Bacteroidota;Bacteroidia;Bacteroidales;Prevotellaceae;Prevotellaceae_UCG-001;
Otu01634	Bacteria;Bacteria_unclassified;Bacteria_unclassified;Bacteria_unclassified;Bacteria_unclassified;Bacteria_unclassified;
Otu01635	Bacteria;Actinobacteriota;Actinobacteria;Corynebacteriales;Corynebacteriaceae;Corynebacterium;
Otu01636	Bacteria;Bacteroidota;Bacteroidia;Bacteroidales;F082;F082_ge;
Otu01637	Bacteria;Actinobacteriota;Actinobacteria;Propionibacteriales;Nocardioidaceae;Aeromicrobium;
Otu01638	Bacteria;Actinobacteriota;Actinobacteria;Bifidobacteriales;Bifidobacteriaceae;Bifidobacteriaceae_unclassified;
Otu01639	Bacteria;Firmicutes;Clostridia;Clostridia_unclassified;Clostridia_unclassified;Clostridia_unclassified;
Otu01640	Bacteria;Firmicutes;Clostridia;Oscillospirales;Ruminococcaceae;Ruminococcaceae_unclassified;
Otu01641	Bacteria;Firmicutes;Bacilli;Erysipelotrichales;Erysipelatoclostridiaceae;Candidatus_Stoquefichus;
Otu01642	Bacteria;Firmicutes;Clostridia;Oscillospirales;Oscillospiraceae;Oscillospiraceae_unclassified;
Otu01643	Bacteria;Firmicutes;Clostridia;Lachnospirales;Lachnospiraceae;Lachnospiraceae_ge;
Otu01644	Bacteria;Proteobacteria;Alphaproteobacteria;Sphingomonadales;Sphingomonadaceae;Porphyrobacter;
Otu01645	Bacteria;Proteobacteria;Gammaproteobacteria;Burkholderiales;Comamonadaceae;Comamonadaceae_unclassified;
Otu01646	Bacteria;Bacteroidota;Bacteroidia;Bacteroidales;Muribaculaceae;Muribaculaceae_ge;
Otu01647	Bacteria;Firmicutes;Clostridia;Oscillospirales;Ruminococcaceae;Ruminococcaceae_unclassified;
Otu01648	Bacteria;Firmicutes;Clostridia;Christensenellales;Christensenellaceae;Christensenellaceae_R-7_group;
Otu01649	Bacteria;Spirochaetota;Spirochaetia;Spirochaetales;Spirochaetaceae;Treponema;
Otu01650	Bacteria;Bacteria_unclassified;Bacteria_unclassified;Bacteria_unclassified;Bacteria_unclassified;Bacteria_unclassified;
Otu01651	Bacteria;Firmicutes;Clostridia;Oscillospirales;Ruminococcaceae;Ruminococcus;
Otu01652	Bacteria;Firmicutes;Clostridia;Lachnospirales;Lachnospiraceae;Lachnospiraceae_unclassified;
Otu01653	Bacteria;Bacteroidota;Bacteroidia;Bacteroidales;Prevotellaceae;Prevotella;
Otu01654	Bacteria;Actinobacteriota;Actinobacteria;Corynebacteriales;Corynebacteriaceae;Corynebacterium;
Otu01655	Bacteria;Bacteroidota;Bacteroidia;Bacteroidales;Prevotellaceae;Prevotella;
Otu01656	Bacteria;Firmicutes;Clostridia;Lachnospirales;Lachnospiraceae;Lachnospiraceae_unclassified;
Otu01657	Bacteria;Bacteroidota;Bacteroidia;Bacteroidales;Prevotellaceae;Prevotella;
Otu01658	Bacteria;Firmicutes;Clostridia;Christensenellales;Christensenellaceae;Christensenellaceae_R-7_group;
Otu01659	Bacteria;Proteobacteria;Alphaproteobacteria;Rhizobiales;Rhizobiaceae;Rhizobiaceae_unclassified;
Otu01660	Bacteria;Actinobacteriota;Actinobacteria;Propionibacteriales;Propionibacteriaceae;Propionibacteriaceae_unclassified;
Otu01661	Bacteria;Spirochaetota;Spirochaetia;Spirochaetales;Spirochaetaceae;Treponema;
Otu01662	Bacteria;Verrucomicrobiota;Verrucomicrobiae;Verrucomicrobiales;Akkermansiaceae;Akkermansia;
Otu01663	Bacteria;Bacteroidota;Bacteroidia;Bacteroidales;Muribaculaceae;Muribaculaceae_ge;
Otu01664	Bacteria;Firmicutes;Clostridia;Christensenellales;Christensenellaceae;Christensenellaceae_R-7_group;
Otu01665	Bacteria;Firmicutes;Clostridia;Lachnospirales;Lachnospiraceae;Acetitomaculum;
Otu01666	Bacteria;Actinobacteriota;Actinobacteria;Frankiales;uncultured;uncultured_ge;
Otu01667	Bacteria;Proteobacteria;Gammaproteobacteria;Xanthomonadales;Rhodanobacteraceae;Rhodanobacteraceae_unclassified;
Otu01668	Bacteria;Spirochaetota;Spirochaetia;Spirochaetales;Spirochaetaceae;Treponema;
Otu01669	Bacteria;Firmicutes;Clostridia;Clostridia_UCG-014;Clostridia_UCG-014_fa;Clostridia_UCG-014_ge;
Otu01670	Bacteria;Proteobacteria;Gammaproteobacteria;Xanthomonadales;Xanthomonadaceae;Xanthomonadaceae_unclassified;
Otu01671	Bacteria;Spirochaetota;Spirochaetia;Spirochaetales;Spirochaetaceae;Treponema;
Otu01672	Bacteria;Firmicutes;Clostridia;Oscillospirales;Oscillospirales_fa;Oscillospirales_ge;
Otu01673	Bacteria;Cyanobacteria;Vampirivibrionia;Gastranaerophilales;Gastranaerophilales_fa;Gastranaerophilales_ge;
Otu01674	Bacteria;Chloroflexi;Anaerolineae;Anaerolineales;Anaerolineaceae;Flexilinea;
Otu01675	Bacteria;Firmicutes;Clostridia;Peptostreptococcales-Tissierellales;Peptostreptococcales-Tissierellales_fa;Peptoniphilus;
Otu01676	Bacteria;Firmicutes;Clostridia;Lachnospirales;Lachnospiraceae;Oribacterium;
Otu01677	Bacteria;Bacteroidota;Bacteroidia;Bacteroidales;Prevotellaceae;Prevotella;
Otu01678	Bacteria;Bacteroidota;Bacteroidia;Bacteroidales;Prevotellaceae;Prevotellaceae_UCG-003;
Otu01679	Bacteria;Firmicutes;Firmicutes_unclassified;Firmicutes_unclassified;Firmicutes_unclassified;Firmicutes_unclassified;
Otu01680	Bacteria;Bacteroidota;Bacteroidia;Bacteroidales;Prevotellaceae;Prevotellaceae_UCG-001;
Otu01681	Bacteria;Bacteroidota;Bacteroidia;Bacteroidales;Prevotellaceae;Prevotella;
Otu01682	Bacteria;Firmicutes;Clostridia;Christensenellales;Christensenellaceae;Christensenellaceae_R-7_group;
Otu01683	Bacteria;Bacteroidota;Bacteroidia;Bacteroidales;Rikenellaceae;Rikenellaceae_RC9_gut_group;
Otu01684	Bacteria;Bacteroidota;Bacteroidia;Bacteroidales;Muribaculaceae;Muribaculaceae_ge;
Otu01685	Bacteria;Bacteroidota;Bacteroidia;Bacteroidales;Prevotellaceae;Prevotella;
Otu01686	Bacteria;Firmicutes;Bacilli;Lactobacillales;Lactobacillales_unclassified;Lactobacillales_unclassified;
Otu01687	Bacteria;Firmicutes;Clostridia;Lachnospirales;Lachnospiraceae;Butyrivibrio;
Otu01688	Bacteria;Proteobacteria;Gammaproteobacteria;Burkholderiales;Neisseriaceae;Neisseriaceae_unclassified;
Otu01689	Bacteria;Firmicutes;Clostridia;Lachnospirales;Lachnospiraceae;Lachnospiraceae_unclassified;
Otu01690	Bacteria;Proteobacteria;Alphaproteobacteria;Sphingomonadales;Sphingomonadaceae;Sphingomonas;
Otu01691	Bacteria;Bacteroidota;Bacteroidia;Bacteroidales;Bacteroidaceae;Bacteroides;
Otu01692	Bacteria;Bacteroidota;Bacteroidia;Bacteroidales;Prevotellaceae;Prevotellaceae_unclassified;
Otu01693	Bacteria;Firmicutes;Bacilli;Erysipelotrichales;Erysipelotrichales_unclassified;Erysipelotrichales_unclassified;
Otu01694	Bacteria;Firmicutes;Clostridia;Clostridia_UCG-014;Clostridia_UCG-014_fa;Clostridia_UCG-014_ge;
Otu01695	Bacteria;Proteobacteria;Alphaproteobacteria;Caulobacterales;Caulobacteraceae;Caulobacter;
Otu01696	Bacteria;Bacteroidota;Bacteroidia;Bacteroidales;Prevotellaceae;Prevotellaceae_UCG-003;
Otu01697	Bacteria;Firmicutes;Clostridia;Clostridia_UCG-014;Clostridia_UCG-014_fa;Clostridia_UCG-014_ge;
Otu01698	Bacteria;Bacteria_unclassified;Bacteria_unclassified;Bacteria_unclassified;Bacteria_unclassified;Bacteria_unclassified;
Otu01699	Bacteria;Proteobacteria;Alphaproteobacteria;Rhizobiales;Rhizobiaceae;Rhizobiaceae_unclassified;
Otu01700	Bacteria;Firmicutes;Clostridia;Clostridia_or;Hungateiclostridiaceae;Saccharofermentans;
Otu01701	Bacteria;Actinobacteriota;Actinobacteria;Corynebacteriales;Corynebacteriaceae;Lawsonella;
Otu01702	Bacteria;Firmicutes;Clostridia;Lachnospirales;Lachnospiraceae;Acetitomaculum;
Otu01703	Bacteria;Firmicutes;Clostridia;Peptostreptococcales-Tissierellales;Anaerovoracaceae;Mogibacterium;
Otu01704	Bacteria;Bacteroidota;Bacteroidia;Bacteroidales;Prevotellaceae;Prevotella;
Otu01705	Bacteria;Firmicutes;Clostridia;Oscillospirales;Ruminococcaceae;Faecalibacterium;
Otu01706	Bacteria;Firmicutes;Clostridia;Oscillospirales;Oscillospiraceae;NK4A214_group;
Otu01707	Bacteria;Proteobacteria;Gammaproteobacteria;Oceanospirillales;Nitrincolaceae;Nitrincola;
Otu01708	Bacteria;Bacteroidota;Bacteroidia;Bacteroidales;Prevotellaceae;Prevotella;
Otu01709	Bacteria;Bacteroidota;Bacteroidia;Bacteroidales;Prevotellaceae;Prevotella;
Otu01710	Bacteria;MBNT15;MBNT15_cl;MBNT15_or;MBNT15_fa;MBNT15_ge;
Otu01711	Bacteria;Bacteroidota;Bacteroidia;Bacteroidales;Prevotellaceae;Prevotellaceae_UCG-003;
Otu01712	Bacteria;Firmicutes;Bacilli;Erysipelotrichales;Erysipelatoclostridiaceae;Catenibacterium;
Otu01713	Bacteria;Spirochaetota;Spirochaetia;Spirochaetales;Spirochaetaceae;Treponema;
Otu01714	Bacteria;Bacteroidota;Bacteroidia;Bacteroidales;Muribaculaceae;Muribaculaceae_ge;
Otu01715	Bacteria;Bacteroidota;Bacteroidia;Bacteroidales;Prevotellaceae;Prevotellaceae_unclassified;
Otu01716	Bacteria;Spirochaetota;Spirochaetia;Spirochaetales;Spirochaetaceae;Treponema;
Otu01717	Bacteria;Bacteroidota;Bacteroidia;Bacteroidales;Muribaculaceae;Muribaculaceae_unclassified;
Otu01718	Bacteria;Actinobacteriota;Actinobacteria;Propionibacteriales;Propionibacteriaceae;Cutibacterium;
Otu01719	Bacteria;Firmicutes;Clostridia;Lachnospirales;Lachnospiraceae;Lachnospiraceae_unclassified;
Otu01720	Bacteria;Proteobacteria;Gammaproteobacteria;Burkholderiales;Burkholderiaceae;Polynucleobacter;
Otu01721	Bacteria;Firmicutes;Clostridia;Oscillospirales;Ruminococcaceae;Ruminococcus;
Otu01722	Bacteria;Proteobacteria;Gammaproteobacteria;Burkholderiales;Rhodocyclaceae;Uliginosibacterium;
Otu01723	Bacteria;Firmicutes;Negativicutes;Veillonellales-Selenomonadales;Selenomonadaceae;Selenomonas;
Otu01724	Bacteria;Firmicutes;Clostridia;Lachnospirales;Lachnospiraceae;Acetitomaculum;
Otu01725	Bacteria;Bacteroidota;Bacteroidia;Bacteroidales;Muribaculaceae;Muribaculaceae_ge;
Otu01726	Bacteria;Fusobacteriota;Fusobacteriia;Fusobacteriales;Leptotrichiaceae;Leptotrichia;
Otu01727	Bacteria;Bacteroidota;Bacteroidia;Bacteroidales;Bacteroidales_BS11_gut_group;Bacteroidales_BS11_gut_group_ge;
Otu01728	Bacteria;Bacteroidota;Bacteroidia;Bacteroidales;Muribaculaceae;Muribaculaceae_ge;
Otu01729	Bacteria;Proteobacteria;Alphaproteobacteria;Rhizobiales;Methylopilaceae;Methylopilaceae_unclassified;
Otu01730	Bacteria;Firmicutes;Bacilli;Mycoplasmatales;Mycoplasmataceae;Ureaplasma;
Otu01731	Bacteria;Bacteroidota;Bacteroidia;Bacteroidales;Prevotellaceae;Prevotellaceae_unclassified;
Otu01732	Bacteria;Firmicutes;Clostridia;Peptostreptococcales-Tissierellales;Peptostreptococcales-Tissierellales_fa;Peptoniphilus;
Otu01733	Bacteria;Cyanobacteria;Cyanobacteriia;Cyanobacteriales;Cyanobacteriales_unclassified;Cyanobacteriales_unclassified;
Otu01734	Bacteria;Spirochaetota;Spirochaetia;Spirochaetales;Spirochaetaceae;Treponema;
Otu01735	Bacteria;Bacteroidota;Bacteroidia;Bacteroidales;Prevotellaceae;Prevotellaceae_unclassified;
Otu01736	Bacteria;Bacteroidota;Bacteroidia;Bacteroidales;uncultured;uncultured_ge;
Otu01737	Bacteria;Firmicutes;Clostridia;Lachnospirales;Lachnospiraceae;Lachnospiraceae_unclassified;
Otu01738	Bacteria;Firmicutes;Clostridia;Peptostreptococcales-Tissierellales;Peptostreptococcales-Tissierellales_fa;W5053;
Otu01739	Bacteria;Bacteroidota;Bacteroidia;Bacteroidales;Prevotellaceae;Prevotella;
Otu01740	Bacteria;Cyanobacteria;Vampirivibrionia;Gastranaerophilales;Gastranaerophilales_fa;Gastranaerophilales_ge;
Otu01741	Bacteria;Firmicutes;Clostridia;Clostridia_or;Hungateiclostridiaceae;Saccharofermentans;
Otu01742	Bacteria;Proteobacteria;Alphaproteobacteria;Rhodospirillales;uncultured;uncultured_ge;
Otu01743	Bacteria;Firmicutes;Clostridia;Lachnospirales;Lachnospiraceae;Lachnospiraceae_unclassified;
Otu01744	Bacteria;Bacteroidota;Bacteroidia;Bacteroidales;Prevotellaceae;Prevotellaceae_NK3B31_group;
Otu01745	Bacteria;Firmicutes;Negativicutes;Veillonellales-Selenomonadales;Veillonellaceae;Megasphaera;
Otu01746	Bacteria;Firmicutes;Clostridia;Oscillospirales;Ruminococcaceae;Ruminococcus;
Otu01747	Bacteria;Firmicutes;Clostridia;Lachnospirales;Lachnospiraceae;Stomatobaculum;
Otu01748	Bacteria;Firmicutes;Clostridia;Oscillospirales;Oscillospirales_fa;Oscillospirales_ge;
Otu01749	Bacteria;Bacteroidota;Bacteroidia;Bacteroidales;Prevotellaceae;Prevotella;
Otu01750	Bacteria;Cyanobacteria;Vampirivibrionia;Gastranaerophilales;Gastranaerophilales_fa;Gastranaerophilales_ge;
Otu01751	Bacteria;Bacteroidota;Bacteroidia;Cytophagales;Cytophagaceae;Cytophaga;
Otu01752	Bacteria;Firmicutes;Clostridia;Lachnospirales;Lachnospiraceae;Tyzzerella;
Otu01753	Bacteria;Bacteroidota;Bacteroidia;Flavobacteriales;Flavobacteriaceae;Flavobacterium;
Otu01754	Bacteria;Firmicutes;Clostridia;Lachnospirales;Lachnospiraceae;Acetitomaculum;
Otu01755	Bacteria;Firmicutes;Clostridia;Lachnospirales;Lachnospiraceae;Howardella;
Otu01756	Bacteria;Bacteroidota;Bacteroidia;Chitinophagales;Chitinophagaceae;Parasediminibacterium;
Otu01757	Bacteria;Firmicutes;Bacilli;Erysipelotrichales;Erysipelatoclostridiaceae;Erysipelatoclostridiaceae_unclassified;
Otu01758	Bacteria;Firmicutes;Clostridia;Clostridia_or;Hungateiclostridiaceae;Fastidiosipila;
Otu01759	Bacteria;Firmicutes;Clostridia;Lachnospirales;Lachnospiraceae;Marvinbryantia;
Otu01760	Bacteria;Bacteroidota;Bacteroidia;Bacteroidales;Prevotellaceae;Prevotella;
Otu01761	Bacteria;Firmicutes;Clostridia;Christensenellales;Christensenellaceae;Christensenellaceae_R-7_group;
Otu01762	Bacteria;Firmicutes;Clostridia;Oscillospirales;Ruminococcaceae;Ruminococcus;
Otu01763	Bacteria;Firmicutes;Bacilli;RF39;RF39_fa;RF39_ge;
Otu01764	Bacteria;Proteobacteria;Gammaproteobacteria;Aeromonadales;Succinivibrionaceae;Succinivibrio;
Otu01765	Bacteria;Bacteroidota;Bacteroidia;Bacteroidales;Prevotellaceae;Prevotellaceae_unclassified;
Otu01766	Bacteria;Firmicutes;Bacilli;Staphylococcales;Staphylococcaceae;Staphylococcus;
Otu01767	Bacteria;Firmicutes;Bacilli;Mycoplasmatales;Mycoplasmataceae;Mycoplasma;
Otu01768	Bacteria;Firmicutes;Clostridia;Lachnospirales;Lachnospiraceae;Lachnospiraceae_unclassified;
Otu01769	Bacteria;Bacteroidota;Bacteroidia;Flavobacteriales;Flavobacteriaceae;Flavobacterium;
Otu01770	Bacteria;Firmicutes;Clostridia;Lachnospirales;Lachnospiraceae;Oribacterium;
Otu01771	Bacteria;Bacteroidota;Bacteroidia;Bacteroidales;Rikenellaceae;Rikenellaceae_RC9_gut_group;
Otu01772	Bacteria;Firmicutes;Bacilli;Erysipelotrichales;Erysipelatoclostridiaceae;Erysipelatoclostridium;
Otu01773	Bacteria;Bacteroidota;Bacteroidia;Flavobacteriales;Flavobacteriaceae;Flavobacterium;
Otu01774	Bacteria;Proteobacteria;Gammaproteobacteria;Burkholderiales;Oxalobacteraceae;Janthinobacterium;
Otu01775	Bacteria;Bacteroidota;Bacteroidia;Bacteroidales;Rikenellaceae;dgA-11_gut_group;
Otu01776	Bacteria;Firmicutes;Bacilli;Bacillales;Bacillales_unclassified;Bacillales_unclassified;
Otu01777	Bacteria;Firmicutes;Clostridia;Lachnospirales;Lachnospiraceae;Lachnospiraceae_unclassified;
Otu01778	Bacteria;Actinobacteriota;Actinobacteria;Pseudonocardiales;Pseudonocardiaceae;Pseudonocardiaceae_unclassified;
Otu01779	Bacteria;Firmicutes;Bacilli;Bacilli_unclassified;Bacilli_unclassified;Bacilli_unclassified;
Otu01780	Bacteria;Actinobacteriota;Actinobacteria;Micrococcales;Beutenbergiaceae;Salana;
Otu01781	Bacteria;Firmicutes;Bacilli;Erysipelotrichales;Erysipelatoclostridiaceae;UCG-004;
Otu01782	Bacteria;Firmicutes;Clostridia;Oscillospirales;Ruminococcaceae;Ruminococcus;
Otu01783	Bacteria;Actinobacteriota;Thermoleophilia;Solirubrobacterales;Solirubrobacteraceae;Solirubrobacter;
Otu01784	Bacteria;Actinobacteriota;Actinobacteria;Corynebacteriales;Corynebacteriaceae;Corynebacteriaceae_unclassified;
Otu01785	Bacteria;Spirochaetota;Spirochaetia;Spirochaetales;Spirochaetaceae;Treponema;
Otu01786	Bacteria;Firmicutes;Clostridia;Lachnospirales;Lachnospiraceae;Lachnospiraceae_UCG-004;
Otu01787	Bacteria;Bacteroidota;Bacteroidia;Bacteroidales;Muribaculaceae;Muribaculaceae_ge;
Otu01788	Bacteria;Actinobacteriota;Actinobacteria;Corynebacteriales;Corynebacteriales_unclassified;Corynebacteriales_unclassified;
Otu01789	Bacteria;Firmicutes;Clostridia;Lachnospirales;Lachnospiraceae;Lachnospiraceae_unclassified;
Otu01790	Bacteria;Firmicutes;Clostridia;Lachnospirales;Lachnospiraceae;Lachnoclostridium;
Otu01791	Bacteria;Firmicutes;Clostridia;Oscillospirales;UCG-010;UCG-010_ge;
Otu01792	Bacteria;Bacteroidota;Bacteroidia;Flavobacteriales;Flavobacteriaceae;Capnocytophaga;
Otu01793	Bacteria;Firmicutes;Clostridia;Oscillospirales;Oscillospiraceae;Oscillospiraceae_unclassified;
Otu01794	Bacteria;Acidobacteriota;Acidobacteriae;Acidobacteriales;Acidobacteriaceae_(Subgroup_1);Terriglobus;
Otu01795	Bacteria;Proteobacteria;Alphaproteobacteria;Acetobacterales;Acetobacteraceae;Acetobacter;
Otu01796	Bacteria;Proteobacteria;Gammaproteobacteria;Burkholderiales;Comamonadaceae;Comamonadaceae_unclassified;
Otu01797	Bacteria;Firmicutes;Firmicutes_unclassified;Firmicutes_unclassified;Firmicutes_unclassified;Firmicutes_unclassified;
Otu01798	Bacteria;Bacteroidota;Bacteroidia;Bacteroidales;Prevotellaceae;Prevotellaceae_UCG-003;
Otu01799	Bacteria;Bacteroidota;Bacteroidia;Bacteroidales;Prevotellaceae;Prevotella;
Otu01800	Bacteria;Firmicutes;Clostridia;Lachnospirales;Lachnospiraceae;Lachnospiraceae_unclassified;
Otu01801	Bacteria;Bacteroidota;Bacteroidia;Cytophagales;Hymenobacteraceae;Adhaeribacter;
Otu01802	Bacteria;Bacteroidota;Bacteroidia;Bacteroidia_unclassified;Bacteroidia_unclassified;Bacteroidia_unclassified;
Otu01803	Bacteria;Verrucomicrobiota;Chlamydiae;Chlamydiales;Parachlamydiaceae;Candidatus_Protochlamydia;
Otu01804	Bacteria;Firmicutes;Clostridia;Oscillospirales;Ruminococcaceae;Ruminococcaceae_unclassified;
Otu01805	Bacteria;Actinobacteriota;Actinobacteria;Micrococcales;Microbacteriaceae;Galbitalea;
Otu01806	Bacteria;Bacteroidota;Bacteroidia;Bacteroidales;Bacteroidaceae;Bacteroides;
Otu01807	Bacteria;Proteobacteria;Alphaproteobacteria;Sphingomonadales;Sphingomonadaceae;Sphingomonadaceae_unclassified;
Otu01808	Bacteria;Firmicutes;Negativicutes;Veillonellales-Selenomonadales;Selenomonadaceae;Selenomonadaceae_unclassified;
Otu01809	Bacteria;Firmicutes;Clostridia;Lachnospirales;Lachnospiraceae;Lachnospiraceae_unclassified;
Otu01810	Bacteria;Firmicutes;Clostridia;Clostridia_UCG-014;Clostridia_UCG-014_fa;Clostridia_UCG-014_ge;
Otu01811	Bacteria;Firmicutes;Clostridia;Lachnospirales;Lachnospiraceae;Lachnospiraceae_unclassified;
Otu01812	Bacteria;Firmicutes;Clostridia;Lachnospirales;Lachnospiraceae;Lachnospiraceae_unclassified;
Otu01813	Bacteria;Bacteroidota;Bacteroidia;Bacteroidales;Prevotellaceae;Prevotellaceae_UCG-003;
Otu01814	Bacteria;Patescibacteria;Gracilibacteria;JGI_0000069-P22;JGI_0000069-P22_fa;JGI_0000069-P22_ge;
Otu01815	Bacteria;Firmicutes;Clostridia;Peptostreptococcales-Tissierellales;Anaerovoracaceae;Anaerovoracaceae_ge;
Otu01816	Bacteria;Bacteroidota;Bacteroidia;Bacteroidales;Prevotellaceae;Prevotellaceae_unclassified;
Otu01817	Bacteria;Bacteroidota;Bacteroidia;Bacteroidales;Porphyromonadaceae;Porphyromonas;
Otu01818	Bacteria;Firmicutes;Bacilli;Lactobacillales;Streptococcaceae;Streptococcus;
Otu01819	Bacteria;Firmicutes;Clostridia;Oscillospirales;UCG-010;UCG-010_ge;
Otu01820	Bacteria;Cyanobacteria;Vampirivibrionia;Obscuribacterales;Obscuribacteraceae;Obscuribacteraceae_ge;
Otu01821	Bacteria;Firmicutes;Clostridia;Lachnospirales;Lachnospiraceae;Lachnospiraceae_unclassified;
Otu01822	Bacteria;Firmicutes;Clostridia;Oscillospirales;Oscillospiraceae;Oscillospiraceae_unclassified;
Otu01823	Bacteria;Bacteroidota;Bacteroidia;Bacteroidales;Prevotellaceae;Prevotella;
Otu01824	Bacteria;Firmicutes;Bacilli;Lactobacillales;Carnobacteriaceae;Dolosigranulum;
Otu01825	Bacteria;Firmicutes;Clostridia;Lachnospirales;Lachnospiraceae;Blautia;
Otu01826	Bacteria;Firmicutes;Bacilli;Erysipelotrichales;Erysipelatoclostridiaceae;Erysipelotrichaceae_UCG-002;
Otu01827	Bacteria;Bacteroidota;Bacteroidia;Bacteroidales;Bacteroidales_unclassified;Bacteroidales_unclassified;
Otu01828	Bacteria;Firmicutes;Clostridia;Lachnospirales;Lachnospiraceae;Lachnospiraceae_ge;
Otu01829	Bacteria;Actinobacteriota;Coriobacteriia;Coriobacteriales;Atopobiaceae;Atopobium;
Otu01830	Bacteria;Firmicutes;Bacilli;Erysipelotrichales;Erysipelatoclostridiaceae;UCG-004;
Otu01831	Bacteria;Firmicutes;Clostridia;Clostridia_unclassified;Clostridia_unclassified;Clostridia_unclassified;
Otu01832	Bacteria;Bacteroidota;Bacteroidia;Bacteroidales;Prevotellaceae;Prevotellaceae_UCG-003;
Otu01833	Bacteria;Actinobacteriota;Actinobacteria;Corynebacteriales;Corynebacteriaceae;Corynebacterium;
Otu01834	Bacteria;Bacteria_unclassified;Bacteria_unclassified;Bacteria_unclassified;Bacteria_unclassified;Bacteria_unclassified;
Otu01835	Bacteria;Firmicutes;Clostridia;Lachnospirales;Lachnospiraceae;Natranaerovirga;
Otu01836	Bacteria;Bacteroidota;Bacteroidia;Bacteroidales;Prevotellaceae;Prevotella;
Otu01837	Bacteria;Bacteroidota;Bacteroidia;Bacteroidales;F082;F082_ge;
Otu01838	Bacteria;Actinobacteriota;Actinobacteria;Actinobacteria_unclassified;Actinobacteria_unclassified;Actinobacteria_unclassified;
Otu01839	Bacteria;Bacteroidota;Bacteroidia;Bacteroidales;Prevotellaceae;Prevotellaceae_NK3B31_group;
Otu01840	Bacteria;Firmicutes;Bacilli;RF39;RF39_fa;RF39_ge;
Otu01841	Bacteria;Actinobacteriota;Actinobacteria;Frankiales;Geodermatophilaceae;Modestobacter;
Otu01842	Bacteria;Actinobacteriota;Actinobacteria;Micrococcales;Cellulomonadaceae;Cellulomonas;
Otu01843	Bacteria;Firmicutes;Bacilli;Bacillales;Bacillaceae;Pseudogracilibacillus;
Otu01844	Bacteria;Firmicutes;Clostridia;Oscillospirales;Oscillospiraceae;Oscillospiraceae_unclassified;
Otu01845	Bacteria;Bacteroidota;Bacteroidia;Bacteroidales;Prevotellaceae;Prevotellaceae_UCG-003;
Otu01846	Bacteria;Bacteroidota;Bacteroidia;Bacteroidales;Bacteroidaceae;Bacteroides;
Otu01847	Bacteria;Bacteroidota;Bacteroidia;Flavobacteriales;Flavobacteriaceae;Flavobacterium;
Otu01848	Bacteria;Bacteroidota;Bacteroidia;Bacteroidales;F082;F082_ge;
Otu01849	Bacteria;Proteobacteria;Gammaproteobacteria;Burkholderiales;Hydrogenophilaceae;Hydrogenophilus;
Otu01850	Bacteria;Bacteria_unclassified;Bacteria_unclassified;Bacteria_unclassified;Bacteria_unclassified;Bacteria_unclassified;
Otu01851	Bacteria;Firmicutes;Clostridia;Lachnospirales;Lachnospiraceae;Lachnospiraceae_NK3A20_group;
Otu01852	Bacteria;Firmicutes;Clostridia;Lachnospirales;Lachnospiraceae;Lachnospiraceae_unclassified;
Otu01853	Bacteria;Proteobacteria;Alphaproteobacteria;Reyranellales;Reyranellaceae;Reyranella;
Otu01854	Bacteria;Firmicutes;Clostridia;Lachnospirales;Lachnospiraceae;Lachnospiraceae_unclassified;
Otu01855	Bacteria;Firmicutes;Negativicutes;Veillonellales-Selenomonadales;Veillonellaceae;Veillonella;
Otu01856	Bacteria;Actinobacteriota;Actinobacteria;Propionibacteriales;Propionibacteriaceae;Propionibacteriaceae_unclassified;
Otu01857	Bacteria;Firmicutes;Clostridia;Lachnospirales;Lachnospiraceae;Catonella;
Otu01858	Bacteria;Actinobacteriota;Actinobacteria;Propionibacteriales;Nocardioidaceae;Nocardioides;
Otu01859	Bacteria;Acidobacteriota;Vicinamibacteria;Vicinamibacterales;Vicinamibacteraceae;Vicinamibacteraceae_ge;
Otu01860	Bacteria;Actinobacteriota;Coriobacteriia;Coriobacteriales;Atopobiaceae;Olsenella;
Otu01861	Bacteria;Bacteroidota;Bacteroidia;Bacteroidales;Prevotellaceae;Prevotellaceae_UCG-003;
Otu01862	Bacteria;Fibrobacterota;Fibrobacteria;Fibrobacterales;Fibrobacteraceae;Fibrobacter;
Otu01863	Bacteria;Firmicutes;Negativicutes;Veillonellales-Selenomonadales;Selenomonadaceae;Selenomonas;
Otu01864	Bacteria;Bacteroidota;Bacteroidia;Bacteroidales;Rikenellaceae;Rikenellaceae_RC9_gut_group;
Otu01865	Bacteria;Proteobacteria;Gammaproteobacteria;Burkholderiales;Sutterellaceae;Parasutterella;
Otu01866	Bacteria;Firmicutes;Bacilli;Lactobacillales;Lactobacillales_unclassified;Lactobacillales_unclassified;
Otu01867	Bacteria;Firmicutes;Clostridia;Peptostreptococcales-Tissierellales;Peptostreptococcales-Tissierellales_fa;Anaerococcus;
Otu01868	Bacteria;Bacteroidota;Bacteroidia;Flavobacteriales;Flavobacteriaceae;Myroides;
Otu01869	Bacteria;Proteobacteria;Gammaproteobacteria;Burkholderiales;Alcaligenaceae;Alcaligenes;
Otu01870	Bacteria;Bacteroidota;Bacteroidia;Bacteroidales;Prevotellaceae;Prevotella;
Otu01871	Bacteria;Fibrobacterota;Fibrobacteria;Fibrobacterales;Fibrobacterales_unclassified;Fibrobacterales_unclassified;
Otu01872	Bacteria;Firmicutes;Clostridia;Clostridia_UCG-014;Clostridia_UCG-014_fa;Clostridia_UCG-014_ge;
Otu01873	Bacteria;Bacteroidota;Bacteroidia;Bacteroidales;Muribaculaceae;Muribaculaceae_ge;
Otu01874	Bacteria;Firmicutes;Clostridia;Lachnospirales;Lachnospiraceae;Lachnospiraceae_ge;
Otu01875	Bacteria;Firmicutes;Bacilli;Bacillales;Bacillales_unclassified;Bacillales_unclassified;
Otu01876	Bacteria;Firmicutes;Bacilli;RF39;RF39_fa;RF39_ge;
Otu01877	Bacteria;Proteobacteria;Gammaproteobacteria;Pseudomonadales;Moraxellaceae;Acinetobacter;
Otu01878	Bacteria;Firmicutes;Bacilli;RF39;RF39_fa;RF39_ge;
Otu01879	Bacteria;Firmicutes;Bacilli;Lactobacillales;Carnobacteriaceae;Dolosigranulum;
Otu01880	Bacteria;Firmicutes;Bacilli;RF39;RF39_fa;RF39_ge;
Otu01881	Bacteria;Firmicutes;Clostridia;Lachnospirales;Lachnospiraceae;Lachnospiraceae_unclassified;
Otu01882	Bacteria;Firmicutes;Negativicutes;Acidaminococcales;Acidaminococcaceae;Succiniclasticum;
Otu01883	Bacteria;Firmicutes;Clostridia;Oscillospirales;Ruminococcaceae;Ruminococcaceae_ge;
Otu01884	Bacteria;Firmicutes;Clostridia;Lachnospirales;Lachnospiraceae;Lachnospiraceae_unclassified;
Otu01885	Bacteria;Firmicutes;Clostridia;Oscillospirales;Ruminococcaceae;Ruminococcaceae_unclassified;
Otu01886	Bacteria;Firmicutes;Clostridia;Lachnospirales;Lachnospiraceae;Lachnospiraceae_unclassified;
Otu01887	Bacteria;Bacteroidota;Bacteroidia;Bacteroidales;Muribaculaceae;Muribaculaceae_ge;
Otu01888	Bacteria;Firmicutes;Bacilli;RF39;RF39_fa;RF39_ge;
Otu01889	Bacteria;Bacteroidota;Bacteroidia;Bacteroidales;Rikenellaceae;Rikenellaceae_RC9_gut_group;
Otu01890	Bacteria;Bacteroidota;Bacteroidia;Bacteroidales;Prevotellaceae;Prevotella;
Otu01891	Bacteria;Firmicutes;Clostridia;Lachnospirales;Lachnospiraceae;Lachnospiraceae_unclassified;
Otu01892	Bacteria;Firmicutes;Bacilli;RF39;RF39_fa;RF39_ge;
Otu01893	Bacteria;Verrucomicrobiota;Kiritimatiellae;WCHB1-41;WCHB1-41_fa;WCHB1-41_ge;
Otu01894	Bacteria;Firmicutes;Clostridia;Christensenellales;Christensenellaceae;Christensenellaceae_R-7_group;
Otu01895	Bacteria;Firmicutes;Clostridia;Lachnospirales;Lachnospiraceae;Lachnospiraceae_unclassified;
Otu01896	Bacteria;Bacteroidota;Bacteroidia;Bacteroidales;Rikenellaceae;Rikenellaceae_RC9_gut_group;
Otu01897	Bacteria;Bacteroidota;Bacteroidia;Bacteroidales;Rikenellaceae;Rikenellaceae_RC9_gut_group;
Otu01898	Bacteria;Firmicutes;Clostridia;Lachnospirales;Lachnospiraceae;Lachnospiraceae_unclassified;
Otu01899	Bacteria;Cyanobacteria;Vampirivibrionia;Gastranaerophilales;Gastranaerophilales_fa;Gastranaerophilales_ge;
Otu01900	Bacteria;Firmicutes;Bacilli;RF39;RF39_fa;RF39_ge;
Otu01901	Bacteria;Proteobacteria;Alphaproteobacteria;Sphingomonadales;Sphingomonadaceae;Sphingomonadaceae_unclassified;
Otu01902	Bacteria;Bacteroidota;Bacteroidia;Bacteroidales;Bacteroidales_RF16_group;Bacteroidales_RF16_group_ge;
Otu01903	Bacteria;Firmicutes;Clostridia;Clostridiales;Clostridiaceae;Clostridium_sensu_stricto_1;
Otu01904	Bacteria;Firmicutes;Clostridia;Oscillospirales;Ruminococcaceae;Ruminococcus;
Otu01905	Bacteria;Firmicutes;Clostridia;Christensenellales;Christensenellaceae;Christensenellaceae_R-7_group;
Otu01906	Bacteria;Desulfobacterota;Desulfobulbia;Desulfobulbales;Desulfobulbaceae;Desulfobulbus;
Otu01907	Bacteria;Bacteroidota;Bacteroidia;Bacteroidales;Prevotellaceae;Prevotella;
Otu01908	Bacteria;Firmicutes;Clostridia;Oscillospirales;Ruminococcaceae;CAG-352;
Otu01909	Bacteria;Planctomycetota;Planctomycetes;Pirellulales;Pirellulaceae;p-1088-a5_gut_group;
Otu01910	Bacteria;Proteobacteria;Gammaproteobacteria;Pseudomonadales;Moraxellaceae;Moraxellaceae_unclassified;
Otu01911	Bacteria;Firmicutes;Clostridia;Oscillospirales;Oscillospirales_fa;Oscillospirales_ge;
Otu01912	Bacteria;Bacteroidota;Bacteroidia;Bacteroidales;Prevotellaceae;Prevotella;
Otu01913	Bacteria;Firmicutes;Clostridia;Christensenellales;Christensenellaceae;Christensenellaceae_R-7_group;
Otu01914	Bacteria;Firmicutes;Clostridia;Lachnospirales;Lachnospiraceae;Lachnospiraceae_unclassified;
Otu01915	Bacteria;Firmicutes;Bacilli;RF39;RF39_fa;RF39_ge;
Otu01916	Bacteria;Bacteroidota;Bacteroidia;Bacteroidales;Prevotellaceae;Prevotella;
Otu01917	Bacteria;Firmicutes;Clostridia;Lachnospirales;Lachnospiraceae;Lachnospiraceae_unclassified;
Otu01918	Bacteria;Firmicutes;Clostridia;Lachnospirales;Lachnospiraceae;Lachnospiraceae_UCG-010;
Otu01919	Bacteria;Firmicutes;Clostridia;Peptostreptococcales-Tissierellales;Anaerovoracaceae;Anaerovoracaceae_ge;
Otu01920	Bacteria;Firmicutes;Bacilli;RF39;RF39_fa;RF39_ge;
Otu01921	Bacteria;Bacteroidota;Bacteroidia;Bacteroidales;Prevotellaceae;Prevotellaceae_unclassified;
Otu01922	Bacteria;Bacteroidota;Bacteroidia;Bacteroidales;Bacteroidaceae;Bacteroides;
Otu01923	Bacteria;Firmicutes;Bacilli;RF39;RF39_fa;RF39_ge;
Otu01924	Bacteria;Synergistota;Synergistia;Synergistales;Synergistaceae;Synergistaceae_unclassified;
Otu01925	Bacteria;Firmicutes;Bacilli;Bacilli_unclassified;Bacilli_unclassified;Bacilli_unclassified;
Otu01926	Bacteria;Synergistota;Synergistia;Synergistales;Synergistaceae;Synergistaceae_unclassified;
Otu01927	Bacteria;Firmicutes;Clostridia;Lachnospirales;Lachnospiraceae;Lachnospiraceae_unclassified;
Otu01928	Bacteria;Firmicutes;Negativicutes;Veillonellales-Selenomonadales;Selenomonadaceae;Veillonellaceae_UCG-001;
Otu01929	Bacteria;Firmicutes;Clostridia;Lachnospirales;Lachnospiraceae;Lachnospira;
Otu01930	Bacteria;Bacteroidota;Bacteroidia;Bacteroidia_unclassified;Bacteroidia_unclassified;Bacteroidia_unclassified;
Otu01931	Bacteria;Firmicutes;Bacilli;Lactobacillales;Carnobacteriaceae;Dolosigranulum;
Otu01932	Bacteria;Firmicutes;Clostridia;Lachnospirales;Lachnospiraceae;Lachnospiraceae_unclassified;
Otu01933	Bacteria;Firmicutes;Bacilli;Lactobacillales;Enterococcaceae;Enterococcus;
Otu01934	Bacteria;Acidobacteriota;Acidobacteriae;Acidobacteriae_or;Acidobacteriae_fa;Paludibaculum;
Otu01935	Bacteria;Actinobacteriota;Actinobacteria;Corynebacteriales;Nocardiaceae;Rhodococcus;
Otu01936	Bacteria;Verrucomicrobiota;Verrucomicrobiae;Verrucomicrobiales;Akkermansiaceae;Akkermansia;
Otu01937	Bacteria;Actinobacteriota;Actinobacteria;Actinobacteria_unclassified;Actinobacteria_unclassified;Actinobacteria_unclassified;
Otu01938	Bacteria;Proteobacteria;Gammaproteobacteria;Burkholderiales;Alcaligenaceae;Verticiella;
Otu01939	Bacteria;Firmicutes;Clostridia;Lachnospirales;Lachnospiraceae;Lachnospiraceae_XPB1014_group;
Otu01940	Bacteria;Bacteroidota;Bacteroidia;Sphingobacteriales;KD3-93;KD3-93_ge;
Otu01941	Bacteria;Firmicutes;Clostridia;Oscillospirales;Oscillospiraceae;UCG-005;
Otu01942	Bacteria;Firmicutes;Clostridia;Oscillospirales;UCG-010;UCG-010_ge;
Otu01943	Bacteria;Bacteroidota;Bacteroidia;Bacteroidales;Bacteroidaceae;Bacteroides;
Otu01944	Bacteria;Bacteria_unclassified;Bacteria_unclassified;Bacteria_unclassified;Bacteria_unclassified;Bacteria_unclassified;
Otu01945	Bacteria;Firmicutes;Clostridia;Lachnospirales;Lachnospiraceae;Lachnospiraceae_UCG-008;
Otu01946	Bacteria;Firmicutes;Clostridia;Lachnospirales;Lachnospiraceae;Roseburia;
Otu01947	Bacteria;Firmicutes;Clostridia;Oscillospirales;Ruminococcaceae;Ruminococcus;
Otu01948	Bacteria;Firmicutes;Clostridia;Clostridia_unclassified;Clostridia_unclassified;Clostridia_unclassified;
Otu01949	Bacteria;Bacteria_unclassified;Bacteria_unclassified;Bacteria_unclassified;Bacteria_unclassified;Bacteria_unclassified;
Otu01950	Bacteria;Firmicutes;Bacilli;Lactobacillales;Carnobacteriaceae;Dolosigranulum;
Otu01951	Bacteria;Bacteroidota;Bacteroidia;Bacteroidales;Prevotellaceae;Prevotellaceae_unclassified;
Otu01952	Bacteria;Actinobacteriota;Actinobacteria;Propionibacteriales;Nocardioidaceae;Nocardioides;
Otu01953	Bacteria;Bacteroidota;Bacteroidia;Cytophagales;Hymenobacteraceae;Hymenobacter;
Otu01954	Bacteria;Firmicutes;Clostridia;Oscillospirales;UCG-010;UCG-010_ge;
Otu01955	Bacteria;Firmicutes;Clostridia;Clostridia_UCG-014;Clostridia_UCG-014_fa;Clostridia_UCG-014_ge;
Otu01956	Bacteria;Firmicutes;Bacilli;Bacilli_unclassified;Bacilli_unclassified;Bacilli_unclassified;
Otu01957	Bacteria;Chloroflexi;Chloroflexia;Thermomicrobiales;JG30-KF-CM45;JG30-KF-CM45_ge;
Otu01958	Bacteria;Firmicutes;Clostridia;Oscillospirales;Oscillospiraceae;UCG-002;
Otu01959	Bacteria;Actinobacteriota;Actinobacteria;Corynebacteriales;Corynebacteriaceae;Corynebacterium;
Otu01960	Bacteria;Bacteroidota;Bacteroidia;Bacteroidales;Prevotellaceae;Prevotellaceae_UCG-003;
Otu01961	Bacteria;Firmicutes;Bacilli;Lactobacillales;Lactobacillaceae;Lactobacillus;
Otu01962	Bacteria;Firmicutes;Bacilli;Lactobacillales;Lactobacillaceae;Lactobacillus;
Otu01963	Bacteria;Bacteroidota;Bacteroidia;Bacteroidales;Rikenellaceae;Rikenellaceae_RC9_gut_group;
Otu01964	Bacteria;Bacteroidota;Bacteroidia;Bacteroidales;Rikenellaceae;Rikenellaceae_RC9_gut_group;
Otu01965	Bacteria;Bacteroidota;Bacteroidia;Bacteroidales;Prevotellaceae;Prevotella;
Otu01966	Bacteria;Firmicutes;Clostridia;Oscillospirales;Ruminococcaceae;Ruminococcaceae_unclassified;
Otu01967	Bacteria;Bacteroidota;Bacteroidia;Bacteroidales;Bacteroidales_unclassified;Bacteroidales_unclassified;
Otu01968	Bacteria;Firmicutes;Clostridia;Oscillospirales;Ruminococcaceae;CAG-352;
Otu01969	Bacteria;Firmicutes;Clostridia;Oscillospirales;UCG-010;UCG-010_ge;
Otu01970	Bacteria;Firmicutes;Bacilli;Erysipelotrichales;Erysipelotrichaceae;Faecalitalea;
Otu01971	Bacteria;Bacteria_unclassified;Bacteria_unclassified;Bacteria_unclassified;Bacteria_unclassified;Bacteria_unclassified;
Otu01972	Bacteria;Firmicutes;Clostridia;Oscillospirales;UCG-010;UCG-010_ge;
Otu01973	Bacteria;Bacteroidota;Bacteroidia;Bacteroidales;Prevotellaceae;Prevotellaceae_UCG-001;
Otu01974	Bacteria;Proteobacteria;Gammaproteobacteria;Enterobacterales;Enterobacterales_unclassified;Enterobacterales_unclassified;
Otu01975	Bacteria;Chloroflexi;Anaerolineae;Anaerolineales;Anaerolineaceae;Flexilinea;
Otu01976	Bacteria;Bacteroidota;Bacteroidia;Bacteroidales;Prevotellaceae;Prevotella;
Otu01977	Bacteria;Firmicutes;Clostridia;Lachnospirales;Lachnospiraceae;Syntrophococcus;
Otu01978	Bacteria;Actinobacteriota;Acidimicrobiia;Microtrichales;Iamiaceae;Iamia;
Otu01979	Bacteria;Firmicutes;Clostridia;Lachnospirales;Lachnospiraceae;Coprococcus;
Otu01980	Bacteria;Bacteroidota;Bacteroidia;Bacteroidales;Bacteroidaceae;Bacteroides;
Otu01981	Bacteria;Proteobacteria;Gammaproteobacteria;Burkholderiales;Burkholderiales_unclassified;Burkholderiales_unclassified;
Otu01982	Bacteria;Spirochaetota;Spirochaetia;Spirochaetales;Spirochaetaceae;Treponema;
Otu01983	Bacteria;Firmicutes;Clostridia;Lachnospirales;Lachnospiraceae;Lachnospiraceae_ge;
Otu01984	Bacteria;Firmicutes;Clostridia;Lachnospirales;Lachnospiraceae;Lachnospiraceae_unclassified;
Otu01985	Bacteria;Firmicutes;Clostridia;Lachnospirales;Lachnospiraceae;Butyrivibrio;
Otu01986	Bacteria;Bacteroidota;Bacteroidia;Bacteroidales;Bacteroidales_unclassified;Bacteroidales_unclassified;
Otu01987	Bacteria;Firmicutes;Clostridia;Oscillospirales;Ruminococcaceae;Ruminococcus;
Otu01988	Bacteria;Firmicutes;Clostridia;Lachnospirales;Lachnospiraceae;Lachnospiraceae_NK3A20_group;
Otu01989	Bacteria;Bacteroidota;Bacteroidia;Bacteroidales;Bacteroidaceae;Bacteroides;
Otu01990	Bacteria;Bacteroidota;Bacteroidia;Bacteroidales;Muribaculaceae;Muribaculaceae_unclassified;
Otu01991	Bacteria;Firmicutes;Clostridia;Christensenellales;Christensenellaceae;Christensenellaceae_R-7_group;
Otu01992	Bacteria;Firmicutes;Bacilli;RF39;RF39_fa;RF39_ge;
Otu01993	Bacteria;Firmicutes;Clostridia;Clostridia_UCG-014;Clostridia_UCG-014_fa;Clostridia_UCG-014_ge;
Otu01994	Bacteria;Firmicutes;Clostridia;Lachnospirales;Lachnospiraceae;Lachnospiraceae_unclassified;
Otu01995	Bacteria;Bacteroidota;Bacteroidia;Bacteroidales;Bacteroidaceae;Bacteroides;
Otu01996	Bacteria;Firmicutes;Clostridia;Lachnospirales;Lachnospiraceae;Acetitomaculum;
Otu01997	Bacteria;Bacteroidota;Bacteroidia;Bacteroidales;Muribaculaceae;Muribaculaceae_ge;
Otu01998	Bacteria;Proteobacteria;Alphaproteobacteria;Caulobacterales;Hyphomonadaceae;UKL13-1;
[truncated: 12,601 more rows]
